# Supplementary material for: Baicalin Inhibits Haemophilus Parasuis-Induced High-Mobility Group Box 1 Release during Inflammation
Source: Int J Mol Sci. 2018 Apr 27;19(5):1307. doi: 10.3390/ijms19051307 (PMC5983759; doi:10.3390/ijms19051307)
Supplement: Supplementary file 1 [file ijms-19-01307-s001.zip]

Archive with 1 entries (1 files):
- Supplemental Table 1.xls
