# Supplementary material for: Baicalin Inhibits Haemophilus Parasuis-Induced High-Mobility Group Box 1 Release during Inflammation
Source: Int J Mol Sci. 2018 Apr 27;19(5):1307. doi: 10.3390/ijms19051307 (PMC5983759; doi:10.3390/ijms19051307)
Supplement: Supplementary file 1 [file ijms-19-01307-s001.zip › Supplemental Table 1.xls]

gene id	gene name	description	GO_id	GO_term	KO_ID	KO_Description	kegg_id	kegg_term	locus	H1_count	H2_count	H3_count	K1_count	K2_count	K3_count	H1_FPKM	H2_FPKM	H3_FPKM	K1_FPKM	K2_FPKM	K3_FPKM	g2	g1	log2FC	Pvalue	Qvalue	updown
ENSSSCG00000023861	PFAS	phosphoribosylformylglycinamidine synthase [Source:HGNC Symbol;Acc:HGNC:8863]	GO:0005623|GO:0003824|GO:0009987|GO:0008152|GO:0005488|GO:0005576|GO:0009058|GO:0016874|GO:0071704|GO:0043227|GO:0097159|GO:0044237|GO:0006807|GO:0036094|GO:0005622|GO:1903561|GO:0031982|GO:0006082|GO:0070062|GO:0005737|GO:0001882|GO:0019637|GO:0006725|GO:0044249|GO:0000166|GO:1901360|GO:0006520|GO:0046483|GO:0006139|GO:1901137|GO:0017076|GO:0016884|GO:0032549|GO:0006796|GO:0046390|GO:0005524|GO:…	cell|catalytic activity|cellular process|metabolic process|binding|extracellular region|biosynthetic process|ligase activity|organic substance metabolic process|membrane-bounded organelle|organic cyclic compound binding|cellular metabolic process|nitrogen compound metabolic process|small molecule binding|intracellular|extracellular vesicle|vesicle|organic acid metabolic process|extracellular exos…	K01952	phosphoribosylformylglycinamidine synthase[6.3.5.3]	ssc01100|ssc00230	Metabolic pathways - Sus scrofa (pig)|Purine metabolism - Sus scrofa (pig)	12:55937085-55949916	289	287	298	97	71	59	4.443986147	4.428545754	5.089400681	1.424895665	1.112258758	0.939926717	4.653977527	1.159027047	2.005550012	4.79E-48	1.32E-46	UP
ENSSSCG00000014285	8-Sep	septin 8 [Source:HGNC Symbol;Acc:HGNC:16511]	GO:0005623|GO:0005488|GO:0005515|GO:0097159|GO:0036094|GO:0043209|GO:0001882|GO:0000166|GO:0017076|GO:0032549|GO:0005525|GO:0019001	cell|binding|protein binding|organic cyclic compound binding|small molecule binding|myelin sheath|nucleoside binding|nucleotide binding|purine nucleotide binding|ribonucleoside binding|GTP binding|guanyl nucleotide binding	K16939	septin 6/8/11[-]	ssc05100	Bacterial invasion of epithelial cells - Sus scrofa (pig)	2:140556381-140561689	299	336	311	94	81	69	14.4389714	16.28202395	16.68016962	4.33640673	3.984908403	3.452054536	15.80038832	3.924456556	2.009395222	2.03E-48	5.63E-47	UP
ENSSSCG00000005437	KLF4	Kruppel-like factor 4 (gut) [Source:HGNC Symbol;Acc:HGNC:6348]	GO:0005623|GO:0000988|GO:0050896|GO:0002376|GO:0023052|GO:0009987|GO:0008152|GO:0005488|GO:0040011|GO:0001071|GO:0032502|GO:0016043|GO:0002520|GO:0043234|GO:0005515|GO:0009058|GO:0009893|GO:0071704|GO:0000785|GO:0043227|GO:0051716|GO:0043229|GO:0048856|GO:0097159|GO:0044237|GO:0006807|GO:0040012|GO:0009653|GO:0008283|GO:0019222|GO:0050793|GO:0007155|GO:0048646|GO:0050794|GO:0006950|GO:0098727|GO:…	cell|transcription factor activity, protein binding|response to stimulus|immune system process|signaling|cellular process|metabolic process|binding|locomotion|nucleic acid binding transcription factor activity|developmental process|cellular component organization|immune system development|protein complex|protein binding|biosynthetic process|positive regulation of metabolic process|organic substan…	K17846	krueppel-like factor 4[-]	ssc04550	Signaling pathways regulating pluripotency of stem cells - Sus scrofa (pig)	1:279056681-279061593	71	54	40	14	15	13	0.608869374	0.464688469	0.380979504	0.114693935	0.131047202	0.11549562	0.484845783	0.120412252	2.009543735	1.89E-12	1.21E-11	UP
ENSSSCG00000024785	ANKLE1	ankyrin repeat and LEM domain containing 1 [Source:HGNC Symbol;Acc:HGNC:26812]	-	-	-	-	-	-	GL892606.2:6630-7268	44	30	35	11	8	9	4.309496781	2.948408453	3.807218136	1.0291558	0.798276647	0.913175129	3.688374457	0.913535859	2.013451866	1.18E-10	6.67E-10	UP
ENSSSCG00000020801	ARX	aristaless related homeobox [Source:HGNC Symbol;Acc:HGNC:18060]	GO:0005623|GO:0040007|GO:0050896|GO:0009987|GO:0008152|GO:0005488|GO:0040011|GO:0001071|GO:0032502|GO:0016043|GO:0009058|GO:0048589|GO:0009893|GO:0071704|GO:0043227|GO:0043229|GO:0048856|GO:0097159|GO:0044237|GO:0006807|GO:0040008|GO:0045927|GO:0009653|GO:0008283|GO:0019222|GO:0050793|GO:0050794|GO:0005622|GO:0009605|GO:0048870|GO:0003700|GO:0048639|GO:0021772|GO:0061351|GO:0051171|GO:0003682|GO:…	cell|growth|response to stimulus|cellular process|metabolic process|binding|locomotion|nucleic acid binding transcription factor activity|developmental process|cellular component organization|biosynthetic process|developmental growth|positive regulation of metabolic process|organic substance metabolic process|membrane-bounded organelle|intracellular organelle|anatomical structure development|orga…	-	-	-	-	X:22463822-22474529	5	6	4	4	0	0	0.072922126	0.087818993	0.064794107	0.055731569	0	0	0.075178409	0.01857719	2.016786115	0.023071819	0.045462087	UP
ENSSSCG00000006101	RAD54B	RAD54 homolog B (S. cerevisiae) [Source:HGNC Symbol;Acc:HGNC:17228]	GO:0003824|GO:0050896|GO:0009987|GO:0008152|GO:0005488|GO:0071704|GO:0051716|GO:0097159|GO:0044237|GO:0006807|GO:0036094|GO:0016787|GO:0006950|GO:0016817|GO:0033554|GO:0001882|GO:0006725|GO:0003676|GO:0000166|GO:1901360|GO:0006281|GO:0046483|GO:0006139|GO:0006259|GO:0016818|GO:0006974|GO:0003677|GO:0000725|GO:0006302|GO:0017076|GO:0032549|GO:0005524|GO:0016462|GO:0006310|GO:0000724|GO:0017111|GO:…	catalytic activity|response to stimulus|cellular process|metabolic process|binding|organic substance metabolic process|cellular response to stimulus|organic cyclic compound binding|cellular metabolic process|nitrogen compound metabolic process|small molecule binding|hydrolase activity|response to stress|hydrolase activity, acting on acid anhydrides|cellular response to stress|nucleoside binding|c…	K10877	DNA repair and recombination protein RAD54B [EC:3.6.4.-][-]	ssc03440	Homologous recombination - Sus scrofa (pig)	4:45690145-45730412	15	12	11	8	2	0	0.388251511	0.311662883	0.316221383	0.197803277	0.052733511	0	0.338711926	0.083512263	2.019998828	6.97E-05	0.000216197	UP
ENSSSCG00000003768	NEXN	nexilin (F actin binding protein) [Source:HGNC Symbol;Acc:HGNC:29557]	GO:0005623|GO:0003824|GO:0030054|GO:0009987|GO:0008152|GO:0005198|GO:0005488|GO:0040011|GO:0032502|GO:0016043|GO:0005515|GO:0071704|GO:0043229|GO:0048856|GO:0016740|GO:0044237|GO:0040012|GO:0008307|GO:0050794|GO:0030055|GO:0005622|GO:0048870|GO:0048869|GO:0016477|GO:0016772|GO:0006928|GO:0051128|GO:0051270|GO:0031674|GO:0009888|GO:0061061|GO:0008092|GO:0005737|GO:2000145|GO:0030018|GO:0032403|GO:…	cell|catalytic activity|cell junction|cellular process|metabolic process|structural molecule activity|binding|locomotion|developmental process|cellular component organization|protein binding|organic substance metabolic process|intracellular organelle|anatomical structure development|transferase activity|cellular metabolic process|regulation of locomotion|structural constituent of muscle|regulatio…	-	-	-	-	6:125501540-125693958	7	3	6	0	2	2	0.167735406	0.072122809	0.159665877	0	0.048816857	0.049649335	0.133174697	0.032822064	2.020582135	0.014365157	0.029656985	UP
ENSSSCG00000002290	PLEK2	pleckstrin 2 [Source:HGNC Symbol;Acc:HGNC:19238]	GO:0005623|GO:0050896|GO:0023052|GO:0009987|GO:0051716|GO:0050794|GO:0005622|GO:0007165|GO:0007154|GO:0035556	cell|response to stimulus|signaling|cellular process|cellular response to stimulus|regulation of cellular process|intracellular|signal transduction|cell communication|intracellular signal transduction	-	-	-	-	7:97416416-97442681	37	46	29	4	15	9	0.448768132	0.559859554	0.390652155	0.046345768	0.185345442	0.11308506	0.466426614	0.114925423	2.020952132	1.63E-08	7.63E-08	UP
ENSSSCG00000011563	FANCD2	Fanconi anemia, complementation group D2 [Source:HGNC Symbol;Acc:HGNC:3585]	GO:0005623|GO:0022414|GO:0000003|GO:0050896|GO:0009987|GO:0008152|GO:0005488|GO:0016043|GO:0005515|GO:0071704|GO:0043227|GO:0044702|GO:0051716|GO:0043229|GO:0044237|GO:0006807|GO:0019953|GO:0006950|GO:0048609|GO:0051321|GO:0012505|GO:0005622|GO:0007059|GO:0007049|GO:0005737|GO:0033554|GO:0005794|GO:0019899|GO:0070192|GO:0007276|GO:0006725|GO:0006996|GO:0007126|GO:0043231|GO:0009314|GO:1901360|GO:…	cell|reproductive process|reproduction|response to stimulus|cellular process|metabolic process|binding|cellular component organization|protein binding|organic substance metabolic process|membrane-bounded organelle|single organism reproductive process|cellular response to stimulus|intracellular organelle|cellular metabolic process|nitrogen compound metabolic process|sexual reproduction|response to…	K10891	fanconi anemia group D2 protein[-]	ssc03460	Fanconi anemia pathway - Sus scrofa (pig)	13:73314067-73380459	573	420	556	153	119	124	8.069563095	5.935380849	8.696519604	2.05837245	1.707314363	1.809180083	7.567154516	1.858288965	2.025776045	2.22E-47	6.00E-46	UP
ENSSSCG00000024750	GFOD2	glucose-fructose oxidoreductase domain containing 2 [Source:HGNC Symbol;Acc:HGNC:28159]	GO:0003824|GO:0031012|GO:0009987|GO:0008152|GO:0005576|GO:0016043|GO:0016491|GO:0005578|GO:0055114|GO:0030198	catalytic activity|extracellular matrix|cellular process|metabolic process|extracellular region|cellular component organization|oxidoreductase activity|proteinaceous extracellular matrix|oxidation-reduction process|extracellular matrix organization	-	-	-	-	JH118995.1:475-13165	268	308	284	87	63	69	9.380749568	10.81823163	11.0406472	2.909078958	2.246529287	2.502160335	10.41320946	2.552589527	2.028381325	3.14E-44	7.78E-43	UP
ENSSSCG00000004578	ANXA2	annexin A2 [Source:HGNC Symbol;Acc:HGNC:537]	GO:0005623|GO:0050896|GO:0002376|GO:0023052|GO:0009987|GO:0008152|GO:0005488|GO:0016020|GO:0032502|GO:0005576|GO:0016043|GO:0002520|GO:0043234|GO:0005515|GO:0005615|GO:0071704|GO:0043227|GO:0071944|GO:0051716|GO:0043229|GO:0023051|GO:0048856|GO:0035749|GO:0097159|GO:0008289|GO:0030496|GO:0051050|GO:0009986|GO:0044237|GO:0019898|GO:0009653|GO:0009056|GO:0019222|GO:0005886|GO:0048646|GO:0050794|GO:…	cell|response to stimulus|immune system process|signaling|cellular process|metabolic process|binding|membrane|developmental process|extracellular region|cellular component organization|immune system development|protein complex|protein binding|extracellular space|organic substance metabolic process|membrane-bounded organelle|cell periphery|cellular response to stimulus|intracellular organelle|regu…	-	-	-	-	1:123368016-123414408	3247	3694	3089	906	841	789	117.2609503	133.8664944	123.8978668	31.25617252	30.94127754	29.51972939	125.0084372	30.57239315	2.031724077	2.17E-92	1.29E-90	UP
ENSSSCG00000012375	DLG3	discs, large homolog 3 (Drosophila) [Source:HGNC Symbol;Acc:HGNC:2902]	GO:0005623|GO:0003824|GO:0030054|GO:0023052|GO:0009987|GO:0008152|GO:0005488|GO:0016020|GO:0045202|GO:0032502|GO:0005576|GO:0016043|GO:0043234|GO:0005515|GO:0005615|GO:0051641|GO:0071704|GO:0071944|GO:0043229|GO:0048856|GO:0016740|GO:0005911|GO:0044237|GO:0006807|GO:0060076|GO:0009653|GO:0019222|GO:0005886|GO:0031224|GO:0050794|GO:0005622|GO:0097060|GO:0048729|GO:0031226|GO:0005102|GO:0098797|GO:…	cell|catalytic activity|cell junction|signaling|cellular process|metabolic process|binding|membrane|synapse|developmental process|extracellular region|cellular component organization|protein complex|protein binding|extracellular space|cellular localization|organic substance metabolic process|cell periphery|intracellular organelle|anatomical structure development|transferase activity|cell-cell jun…	K12075	discs large protein 2/3[-]	ssc04390	Hippo signaling pathway - Sus scrofa (pig)	X:63666726-63724412	47	41	56	18	7	12	0.578117383	0.506073245	0.765038223	0.211513464	0.087712992	0.15291765	0.616409617	0.150714702	2.032069217	4.67E-12	2.92E-11	UP
ENSSSCG00000003226	CD33	-	GO:0005488|GO:0016020|GO:0005515|GO:0036094|GO:0030246|GO:0031224|GO:0048029|GO:0016021	binding|membrane|protein binding|small molecule binding|carbohydrate binding|intrinsic component of membrane|monosaccharide binding|integral component of membrane	-	-	-	-	6:51581782-51600200	1080	1103	889	289	242	244	17.47459218	17.90864646	15.97569966	4.467020621	3.989045842	4.090130417	17.1196461	4.182065627	2.033365272	2.18E-85	1.19E-83	UP
ENSSSCG00000007719	CLIP2	CAP-GLY domain containing linker protein 2 [Source:HGNC Symbol;Acc:HGNC:2586]	GO:0005623|GO:0005488|GO:0005515|GO:0043229|GO:0005622|GO:0005874|GO:0008092|GO:0005737|GO:0032403|GO:0005881|GO:0005856|GO:0015631|GO:0008017|GO:0035371|GO:0051010|GO:0015630	cell|binding|protein binding|intracellular organelle|intracellular|microtubule|cytoskeletal protein binding|cytoplasm|protein complex binding|cytoplasmic microtubule|cytoskeleton|tubulin binding|microtubule binding|microtubule plus-end|microtubule plus-end binding|microtubule cytoskeleton	-	-	-	-	3:11113491-11215082	161	136	135	54	27	29	3.650779118	3.094600651	3.399934814	1.16973839	0.623732071	0.681268175	3.381771527	0.824912879	2.035465529	3.32E-29	5.19E-28	UP
ENSSSCG00000013858	CALR3	calreticulin 3 [Source:HGNC Symbol;Acc:HGNC:20407]	GO:0005623|GO:0009987|GO:0005488|GO:0005515|GO:0006457|GO:0043227|GO:0043229|GO:0012505|GO:0005622|GO:0043169|GO:0051082|GO:0005737|GO:0044183|GO:0005783|GO:0043231|GO:0046872|GO:0005509	cell|cellular process|binding|protein binding|protein folding|membrane-bounded organelle|intracellular organelle|endomembrane system|intracellular|cation binding|unfolded protein binding|cytoplasm|protein binding involved in protein folding|endoplasmic reticulum|intracellular membrane-bounded organelle|metal ion binding|calcium ion binding	-	-	-	-	2:60738215-60767262	5	4	7	0	3	1	0.214762418	0.172395128	0.333968285	0	0.131272783	0.044503797	0.240375277	0.058592193	2.036508164	0.01436263	0.029655417	UP
ENSSSCG00000003201	ATF5	activating transcription factor 5 [Source:HGNC Symbol;Acc:HGNC:790]	GO:0005623|GO:0048511|GO:0040007|GO:0009987|GO:0008152|GO:0005488|GO:0001071|GO:0032502|GO:0016043|GO:0043234|GO:0005515|GO:0009058|GO:0048589|GO:0009893|GO:0071704|GO:0043227|GO:0043229|GO:0048856|GO:0097159|GO:0044237|GO:0006807|GO:0007623|GO:0008283|GO:0019222|GO:0050794|GO:0005622|GO:0003700|GO:0021772|GO:0061351|GO:0051171|GO:0003682|GO:0048869|GO:0030902|GO:0007049|GO:0009791|GO:0042127|GO:…	cell|rhythmic process|growth|cellular process|metabolic process|binding|nucleic acid binding transcription factor activity|developmental process|cellular component organization|protein complex|protein binding|biosynthetic process|developmental growth|positive regulation of metabolic process|organic substance metabolic process|membrane-bounded organelle|intracellular organelle|anatomical structure…	-	-	-	-	6:50728147-50731295	385	323	341	90	80	94	15.05947634	12.67815345	14.81421012	3.363024351	3.187929047	3.809283809	14.18394664	3.453412402	2.038164479	2.10E-53	6.59E-52	UP
ENSSSCG00000006887	CNN3	calponin 3, acidic [Source:HGNC Symbol;Acc:HGNC:2157]	GO:0005623|GO:0030054|GO:0009987|GO:0005488|GO:0032502|GO:0016043|GO:0005515|GO:0043229|GO:0048856|GO:0030055|GO:0005622|GO:0048869|GO:0030029|GO:0009888|GO:0008092|GO:0005516|GO:0005737|GO:0006996|GO:0005912|GO:0005925|GO:0030036|GO:0003779|GO:0005856|GO:0007010|GO:0030154|GO:0060429|GO:0030855|GO:0031032|GO:0015629	cell|cell junction|cellular process|binding|developmental process|cellular component organization|protein binding|intracellular organelle|anatomical structure development|cell-substrate junction|intracellular|cellular developmental process|actin filament-based process|tissue development|cytoskeletal protein binding|calmodulin binding|cytoplasm|organelle organization|adherens junction|focal adhesi…	-	-	-	-	4:134245518-134269264	52	47	55	15	11	13	1.842828831	1.671387444	2.164803647	0.507799953	0.397147917	0.477285976	1.893006641	0.460744616	2.038640261	9.05E-15	6.78E-14	UP
ENSSSCG00000024673	NME1	NME/NM23 nucleoside diphosphate kinase 1 [Source:HGNC Symbol;Acc:HGNC:7849]	GO:0005623|GO:0003824|GO:0009987|GO:0008152|GO:0005488|GO:0016020|GO:0032502|GO:0005576|GO:0005515|GO:0009058|GO:0042995|GO:0071704|GO:0043227|GO:0071944|GO:0043229|GO:0048856|GO:0097159|GO:0016740|GO:0044237|GO:0006807|GO:0036094|GO:0016787|GO:0008283|GO:0031252|GO:0005886|GO:0050794|GO:0043209|GO:0005622|GO:1903561|GO:0050673|GO:0031982|GO:0050878|GO:0043169|GO:0016772|GO:0070062|GO:0042127|GO:…	cell|catalytic activity|cellular process|metabolic process|binding|membrane|developmental process|extracellular region|protein binding|biosynthetic process|cell projection|organic substance metabolic process|membrane-bounded organelle|cell periphery|intracellular organelle|anatomical structure development|organic cyclic compound binding|transferase activity|cellular metabolic process|nitrogen com…	K00940	nucleoside-diphosphate kinase[2.7.4.6]	ssc01100|ssc00230|ssc00240	Metabolic pathways - Sus scrofa (pig)|Purine metabolism - Sus scrofa (pig)|Pyrimidine metabolism - Sus scrofa (pig)	12:27484306-27502924	427	390	425	121	101	92	35.20919655	32.26982805	38.92166607	9.531212549	8.484398029	7.859249053	35.46689689	8.62495321	2.039884575	6.30E-65	2.50E-63	UP
ENSSSCG00000027426	BCL3	B-cell CLL/lymphoma 3 [Source:HGNC Symbol;Acc:HGNC:998]	GO:0005623|GO:0050896|GO:0002376|GO:0023052|GO:0009987|GO:0008152|GO:0005488|GO:0001071|GO:0032502|GO:0005576|GO:0016043|GO:0002520|GO:0043234|GO:0005515|GO:0009058|GO:0045171|GO:0009893|GO:0051641|GO:0071704|GO:0043227|GO:0051716|GO:0043229|GO:0023051|GO:0048856|GO:0097159|GO:0009607|GO:0044237|GO:0006807|GO:0009653|GO:0019222|GO:0007155|GO:0048646|GO:0006955|GO:0050794|GO:0006950|GO:0051707|GO:…	cell|response to stimulus|immune system process|signaling|cellular process|metabolic process|binding|nucleic acid binding transcription factor activity|developmental process|extracellular region|cellular component organization|immune system development|protein complex|protein binding|biosynthetic process|intercellular bridge|positive regulation of metabolic process|cellular localization|organic s…	K09258	B-cell CLL/lymphoma protein 3[-]	ssc04668	TNF signaling pathway - Sus scrofa (pig)	6:47155210-47168053	2496	2934	2638	829	626	575	25.10235095	29.60969302	29.46588148	7.964541608	6.413794781	5.991044216	28.05930848	6.789793535	2.047039844	5.01E-84	2.68E-82	UP
ENSSSCG00000000175	-	-	GO:0005623|GO:0003824|GO:0050896|GO:0023052|GO:0009987|GO:0008152|GO:0005488|GO:0016020|GO:0009058|GO:0071704|GO:0071944|GO:0051716|GO:0097159|GO:0044237|GO:0006807|GO:0036094|GO:0005886|GO:0031224|GO:0050794|GO:0016829|GO:0005622|GO:0007165|GO:0004016|GO:0019637|GO:0006725|GO:0044249|GO:0000166|GO:0007154|GO:1901360|GO:0016021|GO:0046483|GO:0006139|GO:0016849|GO:0035556|GO:1901137|GO:0007186|GO:…	cell|catalytic activity|response to stimulus|signaling|cellular process|metabolic process|binding|membrane|biosynthetic process|organic substance metabolic process|cell periphery|cellular response to stimulus|organic cyclic compound binding|cellular metabolic process|nitrogen compound metabolic process|small molecule binding|plasma membrane|intrinsic component of membrane|regulation of cellular p…	K08046	adenylate cyclase 6[4.6.1.1]	ssc05200|ssc05166|ssc04015|ssc04024|ssc04062|ssc00230|ssc04022|ssc04921|ssc04261|ssc04072|ssc04114|ssc04611|ssc04750|ssc04724|ssc04270|ssc04211|ssc04916|ssc04915|ssc04725|ssc04914|ssc04911|ssc04972|ssc05032|ssc04727|ssc04723|ssc05414|ssc04912|ssc04713|ssc04540|ssc04971|ssc04925|ssc04918|ssc04976|ssc04742|ssc04970|ssc04924|ssc04213|ssc04923|ssc04913|ssc04961|ssc04962	Pathways in cancer - Sus scrofa (pig)|HTLV-I infection - Sus scrofa (pig)|Rap1 signaling pathway - Sus scrofa (pig)|cAMP signaling pathway - Sus scrofa (pig)|Chemokine signaling pathway - Sus scrofa (pig)|Purine metabolism - Sus scrofa (pig)|cGMP-PKG signaling pathway - Sus scrofa (pig)|Oxytocin signaling pathway - Sus scrofa (pig)|Adrenergic signaling in cardiomyocytes - Sus scrofa (pig)|Phospho…	5:15129052-15145294	133	104	127	45	19	28	1.435877539	1.126688494	1.5228021	0.464100001	0.208970457	0.313172008	1.361789378	0.328747489	2.050451806	7.69E-23	9.18E-22	UP
ENSSSCG00000013411	WEE1	WEE1 G2 checkpoint kinase [Source:HGNC Symbol;Acc:HGNC:12761]	GO:0005623|GO:0003824|GO:0009987|GO:0008152|GO:0005488|GO:0032502|GO:0016043|GO:0005515|GO:0071704|GO:0043227|GO:0043229|GO:0048856|GO:0097159|GO:0016740|GO:0044237|GO:0036094|GO:0009653|GO:0005622|GO:0048869|GO:0043169|GO:0007049|GO:0016772|GO:0005737|GO:0001882|GO:0006996|GO:0019538|GO:0007275|GO:0007163|GO:0048468|GO:0000166|GO:0043231|GO:0007017|GO:0030030|GO:0005634|GO:0048666|GO:0007067|GO:…	cell|catalytic activity|cellular process|metabolic process|binding|developmental process|cellular component organization|protein binding|organic substance metabolic process|membrane-bounded organelle|intracellular organelle|anatomical structure development|organic cyclic compound binding|transferase activity|cellular metabolic process|small molecule binding|anatomical structure morphogenesis|intr…	K06632	wee1-like protein kinase[2.7.11.1]	ssc04110	Cell cycle - Sus scrofa (pig)	2:53229780-53244088	302	277	301	76	81	63	5.22984653	4.813550144	5.78924952	1.25727798	1.429009765	1.13027407	5.277548731	1.272187272	2.052556938	7.41E-50	2.14E-48	UP
ENSSSCG00000016111	FZD7	frizzled class receptor 7 [Source:HGNC Symbol;Acc:HGNC:4045]	GO:0040007|GO:0050896|GO:0002376|GO:0023052|GO:0004871|GO:0009987|GO:0008152|GO:0005488|GO:0016020|GO:0032502|GO:0016043|GO:0002520|GO:0005515|GO:0009058|GO:0048589|GO:0009893|GO:0051641|GO:0071704|GO:0051716|GO:0048856|GO:0038023|GO:0004872|GO:0044237|GO:0006807|GO:0009653|GO:0008283|GO:0019222|GO:0050793|GO:0007155|GO:0048646|GO:0031224|GO:0050794|GO:0006950|GO:0098727|GO:0001704|GO:0046649|GO:…	growth|response to stimulus|immune system process|signaling|signal transducer activity|cellular process|metabolic process|binding|membrane|developmental process|cellular component organization|immune system development|protein binding|biosynthetic process|developmental growth|positive regulation of metabolic process|cellular localization|organic substance metabolic process|cellular response to st…	K02432	frizzled 1/7[-]	ssc05200|ssc05166|ssc05205|ssc04390|ssc04550|ssc04310|ssc04916|ssc05217	Pathways in cancer - Sus scrofa (pig)|HTLV-I infection - Sus scrofa (pig)|Proteoglycans in cancer - Sus scrofa (pig)|Hippo signaling pathway - Sus scrofa (pig)|Signaling pathways regulating pluripotency of stem cells - Sus scrofa (pig)|Wnt signaling pathway - Sus scrofa (pig)|Melanogenesis - Sus scrofa (pig)|Basal cell carcinoma - Sus scrofa (pig)	15:117063378-117065102	8	8	8	2	3	1	0.290241898	0.291258637	0.322355379	0.069335569	0.110877939	0.037589584	0.301285305	0.07260103	2.053068376	0.001617417	0.004033321	UP
ENSSSCG00000010521	UBTD1	ubiquitin domain containing 1 [Source:HGNC Symbol;Acc:HGNC:25683]	GO:0005488|GO:0005515	binding|protein binding	-	-	-	-	14:118390694-118447182	468	497	350	133	92	102	11.81037281	12.58572478	9.809816022	3.206325145	2.365243755	2.666746359	11.40197121	2.746105086	2.053824523	9.73E-45	2.44E-43	UP
ENSSSCG00000005533	PTGS1	prostaglandin-endoperoxide synthase 1 (prostaglandin G/H synthase and cyclooxygenase) [Source:HGNC Symbol;Acc:HGNC:9604]	GO:0005623|GO:0003824|GO:0050896|GO:0009987|GO:0008152|GO:0005488|GO:0016209|GO:0005576|GO:0005515|GO:0005929|GO:0009058|GO:0042995|GO:0071704|GO:0043227|GO:0004601|GO:0016491|GO:0097159|GO:0044237|GO:0008283|GO:0050794|GO:0006950|GO:0005622|GO:1903561|GO:0046906|GO:0031982|GO:0044255|GO:0006082|GO:0055114|GO:0070062|GO:0042127|GO:0016705|GO:0005737|GO:0016684|GO:0006629|GO:0006952|GO:0008217|GO:…	cell|catalytic activity|response to stimulus|cellular process|metabolic process|binding|antioxidant activity|extracellular region|protein binding|cilium|biosynthetic process|cell projection|organic substance metabolic process|membrane-bounded organelle|peroxidase activity|oxidoreductase activity|organic cyclic compound binding|cellular metabolic process|cell proliferation|regulation of cellular p…	K00509	prostaglandin-endoperoxide synthase 1[1.14.99.1]	ssc01100|ssc04611|ssc04726|ssc00590|ssc04923	Metabolic pathways - Sus scrofa (pig)|Platelet activation - Sus scrofa (pig)|Serotonergic synapse - Sus scrofa (pig)|Arachidonic acid metabolism - Sus scrofa (pig)|Regulation of lipolysis in adipocytes - Sus scrofa (pig)	1:294753878-294780705	34	52	50	13	7	14	0.609185552	0.934928886	0.994980592	0.222511999	0.12776516	0.259870904	0.84636501	0.203382687	2.057083107	1.54E-10	8.65E-10	UP
ENSSSCG00000002425	PTPN21	protein tyrosine phosphatase, non-receptor type 21 [Source:HGNC Symbol;Acc:HGNC:9651]	GO:0005623|GO:0003824|GO:0009987|GO:0008152|GO:0005488|GO:0005515|GO:0071704|GO:0043229|GO:0044237|GO:0016787|GO:0005622|GO:0019538|GO:0016788|GO:0042578|GO:0005856|GO:0044267|GO:0036211|GO:0006796|GO:0043412|GO:0016311|GO:0006464|GO:0016791|GO:0006470|GO:0004721|GO:0035335|GO:0004725	cell|catalytic activity|cellular process|metabolic process|binding|protein binding|organic substance metabolic process|intracellular organelle|cellular metabolic process|hydrolase activity|intracellular|protein metabolic process|hydrolase activity, acting on ester bonds|phosphoric ester hydrolase activity|cytoskeleton|cellular protein metabolic process|protein modification process|phosphate-conta…	-	-	-	-	7:116875525-116952822	27	26	18	13	4	1	0.411334043	0.397481329	0.304562272	0.189200198	0.06207869	0.015784331	0.371125881	0.089021073	2.05968982	5.67E-07	2.26E-06	UP
ENSSSCG00000021026	TMEM51	-	GO:0005488|GO:0016020|GO:0005515|GO:0031224|GO:0016021	binding|membrane|protein binding|intrinsic component of membrane|integral component of membrane	-	-	-	-	6:68819772-68872499	47	53	53	14	15	9	1.091046457	1.23460739	1.366479037	0.31047342	0.354741276	0.216438764	1.230710961	0.293884487	2.066170867	1.50E-14	1.10E-13	UP
ENSSSCG00000010629	ADRA2A	Alpha-2A adrenergic receptor [Source:UniProtKB/Swiss-Prot;Acc:P18871]	GO:0005623|GO:0050896|GO:0023052|GO:0004871|GO:0009987|GO:0008152|GO:0005488|GO:0040011|GO:0016020|GO:0043234|GO:0005515|GO:0009058|GO:0009893|GO:0051641|GO:0071704|GO:0071944|GO:0051716|GO:0023051|GO:0038023|GO:0004872|GO:0097159|GO:0023057|GO:0051050|GO:0044237|GO:0006807|GO:0040012|GO:0009056|GO:0019222|GO:0005886|GO:0031224|GO:0050794|GO:0006950|GO:0051051|GO:0040017|GO:0005622|GO:0048870|GO:…	cell|response to stimulus|signaling|signal transducer activity|cellular process|metabolic process|binding|locomotion|membrane|protein complex|protein binding|biosynthetic process|positive regulation of metabolic process|cellular localization|organic substance metabolic process|cell periphery|cellular response to stimulus|regulation of signaling|signaling receptor activity|receptor activity|organi…	K04138	adrenergic receptor alpha-2A[-]	ssc04080|ssc04022	Neuroactive ligand-receptor interaction - Sus scrofa (pig)|cGMP-PKG signaling pathway - Sus scrofa (pig)	14:132403894-132405246	8	8	8	3	2	1	0.370042331	0.371338617	0.410985239	0.13255154	0.09424215	0.047924635	0.384122062	0.091572775	2.068574178	0.001599799	0.003993543	UP
ENSSSCG00000004197	-	-	-	-	-	-	-	-	1:35412723-35413272	19	17	20	6	8	0	2.189858153	1.966182734	2.560142855	0.660677749	0.93940843	0	2.238727914	0.53336206	2.069492091	2.01E-06	7.57E-06	UP
ENSSSCG00000021464	SOAT1	sterol O-acyltransferase 1 [Source:HGNC Symbol;Acc:HGNC:11177]	GO:0005623|GO:0003824|GO:0009987|GO:0008152|GO:0005488|GO:0016020|GO:0016043|GO:0005515|GO:0009058|GO:0042175|GO:0009893|GO:0071704|GO:0043227|GO:0043229|GO:0097159|GO:0008289|GO:0016740|GO:0044237|GO:0036094|GO:0019222|GO:0031224|GO:0050794|GO:0005789|GO:0012505|GO:0031090|GO:0005622|GO:0048037|GO:0097006|GO:0044255|GO:0098588|GO:0022607|GO:0042592|GO:0000062|GO:0005737|GO:0010876|GO:0019538|GO:…	cell|catalytic activity|cellular process|metabolic process|binding|membrane|cellular component organization|protein binding|biosynthetic process|nuclear outer membrane-endoplasmic reticulum membrane network|positive regulation of metabolic process|organic substance metabolic process|membrane-bounded organelle|intracellular organelle|organic cyclic compound binding|lipid binding|transferase activi…	K00637	sterol O-acyltransferase[2.3.1.26]	ssc00100	Steroid biosynthesis - Sus scrofa (pig)	9:132894169-132952061	2112	1896	1894	553	440	464	28.39512572	25.57950108	28.28164834	7.102500768	6.026622184	6.462977208	27.41875838	6.530700053	2.069853688	7.25E-128	6.08E-126	UP
ENSSSCG00000028103	WNK2	WNK lysine deficient protein kinase 2 [Source:HGNC Symbol;Acc:HGNC:14542]	GO:0005623|GO:0050896|GO:0023052|GO:0009987|GO:0008152|GO:0071704|GO:0051716|GO:0023051|GO:0023057|GO:0051050|GO:0044237|GO:0008283|GO:0019222|GO:0050794|GO:0005622|GO:0043270|GO:2000021|GO:0055085|GO:0007165|GO:0032411|GO:0042127|GO:0010646|GO:0023014|GO:0042592|GO:0005737|GO:0009968|GO:0008285|GO:0031324|GO:0019538|GO:0031323|GO:0009966|GO:0007154|GO:0006810|GO:1902531|GO:0034767|GO:1902532|GO:…	cell|response to stimulus|signaling|cellular process|metabolic process|organic substance metabolic process|cellular response to stimulus|regulation of signaling|negative regulation of signaling|positive regulation of transport|cellular metabolic process|cell proliferation|regulation of metabolic process|regulation of cellular process|intracellular|positive regulation of ion transport|regulation o…	-	-	-	-	3:44129964-44136425	28	15	17	9	4	2	1.704638395	0.916388496	1.149484996	0.523434097	0.248073209	0.126151813	1.256837295	0.299219706	2.0705208	3.28E-06	1.20E-05	UP
ENSSSCG00000025398	-	-	GO:0003824|GO:0009987|GO:0008152|GO:0016020|GO:0071704|GO:0044237|GO:0016787|GO:0031224|GO:0019538|GO:0016788|GO:0016021|GO:0042578|GO:0044267|GO:0036211|GO:0006796|GO:0043412|GO:0016311|GO:0006464|GO:0016791|GO:0006470|GO:0004721|GO:0004722	catalytic activity|cellular process|metabolic process|membrane|organic substance metabolic process|cellular metabolic process|hydrolase activity|intrinsic component of membrane|protein metabolic process|hydrolase activity, acting on ester bonds|integral component of membrane|phosphoric ester hydrolase activity|cellular protein metabolic process|protein modification process|phosphate-containing co…	-	-	-	-	JH118494.1:20756-108341	61	75	55	18	15	14	4.701614543	5.800708278	4.708181332	1.325345446	1.177810936	1.117892939	5.070168051	1.207016441	2.070588239	3.02E-16	2.48E-15	UP
ENSSSCG00000022551	-	-	GO:0016020|GO:0031224|GO:0016021	membrane|intrinsic component of membrane|integral component of membrane	-	-	-	-	7:90637354-90675869	62	70	64	14	18	16	2.248119004	2.547009704	2.577391371	0.484957324	0.664917106	0.601050481	2.457506693	0.583641637	2.074040632	1.05E-17	9.36E-17	UP
ENSSSCG00000017261	ARSG	arylsulfatase G [Source:HGNC Symbol;Acc:HGNC:24102]	GO:0005623|GO:0003824|GO:0009987|GO:0008152|GO:0005576|GO:0005615|GO:0043227|GO:0043229|GO:0044237|GO:0016787|GO:0012505|GO:0005622|GO:0005737|GO:0005783|GO:0043231|GO:0006790|GO:0016788|GO:0008484|GO:0005773|GO:0000323|GO:0005764	cell|catalytic activity|cellular process|metabolic process|extracellular region|extracellular space|membrane-bounded organelle|intracellular organelle|cellular metabolic process|hydrolase activity|endomembrane system|intracellular|cytoplasm|endoplasmic reticulum|intracellular membrane-bounded organelle|sulfur compound metabolic process|hydrolase activity, acting on ester bonds|sulfuric ester hydr…	K12381	arylsulfatase G [EC:3.1.6.-][-]	ssc04142	Lysosome - Sus scrofa (pig)	12:12219743-12359072	110	125	122	47	21	21	2.808781178	3.202868268	3.459886179	1.146467385	0.546271468	0.555537858	3.157178542	0.74942557	2.074778741	3.79E-22	4.34E-21	UP
ENSSSCG00000026268	DLG5	-	GO:0030054|GO:0009987|GO:0005488|GO:0032502|GO:0016043|GO:0005515|GO:0048856|GO:0005911|GO:0009653|GO:0050794|GO:0048729|GO:0048869|GO:0022607|GO:0008219|GO:0060322|GO:0009888|GO:0007420|GO:0035239|GO:0030324|GO:0030323|GO:0048513|GO:0005912|GO:0008104|GO:0007275|GO:0005913|GO:0007163|GO:0030901|GO:0001822|GO:0010941|GO:0001763|GO:0072044|GO:0035295|GO:0009887|GO:0008105|GO:0043067|GO:0072001|GO:…	cell junction|cellular process|binding|developmental process|cellular component organization|protein binding|anatomical structure development|cell-cell junction|anatomical structure morphogenesis|regulation of cellular process|tissue morphogenesis|cellular developmental process|cellular component assembly|cell death|head development|tissue development|brain development|tube morphogenesis|lung dev…	-	-	-	-	14:86782861-86907472	198	224	191	77	41	34	1.232033598	1.398654672	1.319977587	0.457705761	0.259905367	0.21917979	1.316888619	0.312263639	2.076296835	1.22E-29	1.93E-28	UP
ENSSSCG00000015878	-	-	GO:0005623|GO:0030054|GO:0009987|GO:0008152|GO:0005488|GO:0016020|GO:0016043|GO:0005515|GO:0009893|GO:0071944|GO:0043229|GO:0030496|GO:0005911|GO:0019222|GO:0007155|GO:0005886|GO:0050794|GO:0005622|GO:0051781|GO:0007049|GO:0051301|GO:0030057|GO:0009898|GO:0022607|GO:0005737|GO:0044291|GO:0045787|GO:0098609|GO:0051302|GO:0050790|GO:0016337|GO:0043085|GO:0051726|GO:0051345|GO:0048471|GO:0010564|GO:…	cell|cell junction|cellular process|metabolic process|binding|membrane|cellular component organization|protein binding|positive regulation of metabolic process|cell periphery|intracellular organelle|midbody|cell-cell junction|regulation of metabolic process|cell adhesion|plasma membrane|regulation of cellular process|intracellular|positive regulation of cell division|cell cycle|cell division|desm…	-	-	-	-	15:72627743-72887032	126	127	109	24	31	33	1.63029209	1.648931511	1.566372124	0.296643574	0.408625134	0.442354412	1.615198575	0.38254104	2.078025105	1.01E-26	1.44E-25	UP
ENSSSCG00000020913	-	-	GO:0005488|GO:0016020|GO:0005515|GO:0031224|GO:0016021	binding|membrane|protein binding|intrinsic component of membrane|integral component of membrane	-	-	-	-	16:86462056-86467847	463	475	418	118	113	101	14.52471966	14.95284404	14.56392283	3.536264707	3.611416612	3.282550846	14.68049551	3.476744055	2.078091894	5.34E-69	2.30E-67	UP
ENSSSCG00000027347	-	-	GO:0016020|GO:0031224|GO:0016021	membrane|intrinsic component of membrane|integral component of membrane	-	-	-	-	GL894032.2:16188-18585	8	8	8	4	0	2	0.540677401	0.542571436	0.60050003	0.258255034	0	0.140047585	0.561249622	0.13276754	2.079740104	0.001742784	0.004322167	UP
ENSSSCG00000002663	GINS2	GINS complex subunit 2 (Psf2 homolog) [Source:HGNC Symbol;Acc:HGNC:24575]	GO:0005623|GO:0003824|GO:0050896|GO:0009987|GO:0008152|GO:0005488|GO:0016043|GO:0043234|GO:0005515|GO:0009058|GO:0071704|GO:0043227|GO:0051716|GO:0043229|GO:0032993|GO:0044237|GO:0006807|GO:0016787|GO:0006950|GO:0005622|GO:0016817|GO:0031298|GO:0007049|GO:0033554|GO:0006725|GO:0006996|GO:0044249|GO:0043231|GO:1901360|GO:0031261|GO:0006281|GO:0046483|GO:0006139|GO:0005634|GO:0006259|GO:0005654|GO:…	cell|catalytic activity|response to stimulus|cellular process|metabolic process|binding|cellular component organization|protein complex|protein binding|biosynthetic process|organic substance metabolic process|membrane-bounded organelle|cellular response to stimulus|intracellular organelle|protein-DNA complex|cellular metabolic process|nitrogen compound metabolic process|hydrolase activity|respons…	-	-	-	-	6:3528008-3551972	194	138	176	52	35	38	17.75072091	12.67059597	17.88549671	4.545230484	3.262483968	3.602161477	16.1022712	3.803291977	2.081943589	1.67E-29	2.64E-28	UP
ENSSSCG00000026570	SNAI2	Sus scrofa snail homolog 2 (Drosophila) (SNAI2), mRNA. [Source:RefSeq mRNA;Acc:NM_001128439]	GO:0005488|GO:0097159|GO:0043169|GO:0003676|GO:0046872	binding|organic cyclic compound binding|cation binding|nucleic acid binding|metal ion binding	K05706	snail 2[-]	ssc04390|ssc04520	Hippo signaling pathway - Sus scrofa (pig)|Adherens junction - Sus scrofa (pig)	4:86680287-86682763	7	3	10	2	2	1	0.51787811	0.222677041	0.821606129	0.141375717	0.150720602	0.076645428	0.520720427	0.122913916	2.082860743	0.007029351	0.015425571	UP
ENSSSCG00000011825	ATP13A3	ATPase type 13A3 [Source:HGNC Symbol;Acc:HGNC:24113]	GO:0005623|GO:0003824|GO:0009987|GO:0008152|GO:0005488|GO:0016020|GO:0005215|GO:0043227|GO:0071944|GO:0043229|GO:0097159|GO:0036094|GO:0016787|GO:0005886|GO:0031224|GO:0005622|GO:0022857|GO:0016817|GO:0031226|GO:0055085|GO:0043169|GO:0005887|GO:0042592|GO:0001882|GO:0022891|GO:0019725|GO:0000166|GO:0043231|GO:0016021|GO:0006810|GO:0034220|GO:0016818|GO:0048878|GO:0055082|GO:0017076|GO:0032549|GO:…	cell|catalytic activity|cellular process|metabolic process|binding|membrane|transporter activity|membrane-bounded organelle|cell periphery|intracellular organelle|organic cyclic compound binding|small molecule binding|hydrolase activity|plasma membrane|intrinsic component of membrane|intracellular|transmembrane transporter activity|hydrolase activity, acting on acid anhydrides|intrinsic component…	-	-	-	-	13:140888272-141023097	3687	3532	3076	1002	791	721	30.36591436	29.19024658	28.13677642	7.883467614	6.636835434	6.151950308	29.23097912	6.890751119	2.084764999	9.50E-126	7.81E-124	UP
ENSSSCG00000015412	CCDC146	coiled-coil domain containing 146 [Source:HGNC Symbol;Acc:HGNC:29296]	GO:0005623|GO:0005488|GO:0005515|GO:0043229|GO:0005622|GO:0005737|GO:0005813|GO:0005856|GO:0005815|GO:0005814|GO:0015630	cell|binding|protein binding|intracellular organelle|intracellular|cytoplasm|centrosome|cytoskeleton|microtubule organizing center|centriole|microtubule cytoskeleton	-	-	-	-	9:113119527-113148343	9	2	5	3	0	1	0.208157906	0.046411623	0.128446428	0.06627577	0	0.023962318	0.127671985	0.030079363	2.085596096	0.020874973	0.041536935	UP
ENSSSCG00000010459	HTR7	5-hydroxytryptamine (serotonin) receptor 7, adenylate cyclase-coupled [Source:HGNC Symbol;Acc:HGNC:5302]	GO:0048511|GO:0050896|GO:0023052|GO:0004871|GO:0009987|GO:0016020|GO:0051716|GO:0038023|GO:0004872|GO:0007623|GO:0031224|GO:0050794|GO:0007165|GO:0003012|GO:0007267|GO:0007154|GO:0016021|GO:0004888|GO:0008015|GO:0004930|GO:0007186|GO:0006936|GO:0035150|GO:0050880|GO:0008227|GO:0006939|GO:0007210|GO:0004993|GO:0007268|GO:0042310	rhythmic process|response to stimulus|signaling|signal transducer activity|cellular process|membrane|cellular response to stimulus|signaling receptor activity|receptor activity|circadian rhythm|intrinsic component of membrane|regulation of cellular process|signal transduction|muscle system process|cell-cell signaling|cell communication|integral component of membrane|transmembrane signaling recept…	K04163	5-hydroxytryptamine receptor 7[-]	ssc04080|ssc04014|ssc04020|ssc04726	Neuroactive ligand-receptor interaction - Sus scrofa (pig)|Ras signaling pathway - Sus scrofa (pig)|Calcium signaling pathway - Sus scrofa (pig)|Serotonergic synapse - Sus scrofa (pig)	14:111555789-111660175	147	127	111	42	18	34	2.896714808	2.511297771	2.429331776	0.790631446	0.361349787	0.694115341	2.612448118	0.615365525	2.085886861	4.04E-25	5.43E-24	UP
ENSSSCG00000031026	CH242-369P7.3	-	-	-	-	-	-	-	9:73760584-73761409	87	85	77	14	20	26	9.323395959	9.140729661	9.164754398	1.433281406	2.18348725	2.886701109	9.209626673	2.167823255	2.086895539	5.04E-20	5.18E-19	UP
ENSSSCG00000024134	MGLL	monoglyceride lipase [Source:HGNC Symbol;Acc:HGNC:17038]	GO:0005623|GO:0003824|GO:0040007|GO:0050896|GO:0023052|GO:0009987|GO:0008152|GO:0016020|GO:0045202|GO:0032502|GO:0016043|GO:0042995|GO:0048589|GO:0071704|GO:0051716|GO:0023051|GO:0048856|GO:0023057|GO:0040008|GO:0016787|GO:0009653|GO:0016049|GO:0050793|GO:0050794|GO:0060560|GO:0048869|GO:0007165|GO:0048638|GO:0010646|GO:0051128|GO:0050804|GO:0001558|GO:0048588|GO:0032535|GO:0043005|GO:2000026|GO:…	cell|catalytic activity|growth|response to stimulus|signaling|cellular process|metabolic process|membrane|synapse|developmental process|cellular component organization|cell projection|developmental growth|organic substance metabolic process|cellular response to stimulus|regulation of signaling|anatomical structure development|negative regulation of signaling|regulation of growth|hydrolase activit…	K01054	acylglycerol lipase[3.1.1.23]	ssc01100|ssc04723|ssc00561|ssc04923	Metabolic pathways - Sus scrofa (pig)|Retrograde endocannabinoid signaling - Sus scrofa (pig)|Glycerolipid metabolism - Sus scrofa (pig)|Regulation of lipolysis in adipocytes - Sus scrofa (pig)	13:79998364-80086913	354	308	334	94	86	63	6.432937122	5.61643384	6.741062044	1.63181856	1.592124165	1.186065763	6.263477669	1.470002829	2.091144975	1.22E-55	4.07E-54	UP
ENSSSCG00000010261	PPA1	pyrophosphatase (inorganic) 1 [Source:HGNC Symbol;Acc:HGNC:9226]	GO:0005623|GO:0003824|GO:0009987|GO:0008152|GO:0005488|GO:0005576|GO:0043227|GO:0044237|GO:0016787|GO:0005622|GO:1903561|GO:0016817|GO:0031982|GO:0043169|GO:0070062|GO:0005737|GO:0016818|GO:0006796|GO:0046872|GO:0016462|GO:0000287|GO:0004427	cell|catalytic activity|cellular process|metabolic process|binding|extracellular region|membrane-bounded organelle|cellular metabolic process|hydrolase activity|intracellular|extracellular vesicle|hydrolase activity, acting on acid anhydrides|vesicle|cation binding|extracellular exosome|cytoplasm|hydrolase activity, acting on acid anhydrides, in phosphorus-containing anhydrides|phosphate-containi…	K01507	inorganic pyrophosphatase[3.6.1.1]	ssc00190	Oxidative phosphorylation - Sus scrofa (pig)	14:79052525-79087956	805	665	853	194	178	193	36.45505288	30.21947765	42.90278536	8.392656086	8.212069563	9.054890716	36.52577196	8.553205455	2.094377664	1.22E-57	4.22E-56	UP
ENSSSCG00000021384	BRIP1	BRCA1 interacting protein C-terminal helicase 1 [Source:HGNC Symbol;Acc:HGNC:20473]	GO:0005623|GO:0003824|GO:0009987|GO:0008152|GO:0005488|GO:0016020|GO:0016043|GO:0005515|GO:0009058|GO:0071704|GO:0043227|GO:0043229|GO:0097159|GO:0044237|GO:0006807|GO:0036094|GO:0016787|GO:0019222|GO:0050794|GO:0012505|GO:0031090|GO:0005622|GO:0016817|GO:0051171|GO:0005635|GO:0005737|GO:0001882|GO:0006725|GO:0006996|GO:0031965|GO:0003676|GO:0031323|GO:0044249|GO:0000166|GO:0043231|GO:1901360|GO:…	cell|catalytic activity|cellular process|metabolic process|binding|membrane|cellular component organization|protein binding|biosynthetic process|organic substance metabolic process|membrane-bounded organelle|intracellular organelle|organic cyclic compound binding|cellular metabolic process|nitrogen compound metabolic process|small molecule binding|hydrolase activity|regulation of metabolic proces…	-	-	-	-	12:37871327-37948031	55	42	52	13	11	12	1.54427732	1.18335379	1.621571541	0.348691975	0.314653756	0.349055631	1.449734217	0.337467121	2.102969579	3.37E-14	2.43E-13	UP
ENSSSCG00000005278	PRUNE2	prune homolog 2 (Drosophila) [Source:HGNC Symbol;Acc:HGNC:25209]	GO:0005623|GO:0003824|GO:0009987|GO:0008152|GO:0016787|GO:0005622|GO:0016817|GO:0008219|GO:0005737|GO:0016818|GO:0012501|GO:0016462|GO:0006915	cell|catalytic activity|cellular process|metabolic process|hydrolase activity|intracellular|hydrolase activity, acting on acid anhydrides|cell death|cytoplasm|hydrolase activity, acting on acid anhydrides, in phosphorus-containing anhydrides|programmed cell death|pyrophosphatase activity|apoptotic process	-	-	-	-	1:256320554-256399971	25	20	29	7	6	5	0.184093404	0.147784681	0.237176741	0.049239486	0.045008694	0.03814686	0.189684942	0.04413168	2.103718583	4.40E-08	1.97E-07	UP
ENSSSCG00000028530	TMEM52	transmembrane protein 52 [Source:HGNC Symbol;Acc:HGNC:27916]	-	-	-	-	-	-	6:58546768-58548863	5	4	7	3	0	1	0.463568655	0.372118077	0.720876727	0.265692197	0	0.096062269	0.518854486	0.120584822	2.105281659	0.014093647	0.029161069	UP
ENSSSCG00000021846	EFHC2	-	-	-	-	-	-	-	X:43742544-43991246	6	8	11	1	3	2	0.157647717	0.210924076	0.321000548	0.025105763	0.080295736	0.054443352	0.229857447	0.053281617	2.109029633	0.001360539	0.003439288	UP
ENSSSCG00000022823	-	-	GO:0005623|GO:0003824|GO:0009987|GO:0008152|GO:0005488|GO:0016043|GO:0043234|GO:0009058|GO:0071704|GO:0043227|GO:0043229|GO:0097159|GO:0044237|GO:0006807|GO:0036094|GO:0016787|GO:0005622|GO:0016817|GO:0003682|GO:0001882|GO:0042555|GO:0006725|GO:0006996|GO:0003676|GO:0044249|GO:0000166|GO:0043231|GO:1901360|GO:0046483|GO:0006139|GO:0005634|GO:0006259|GO:0034645|GO:0009059|GO:0051276|GO:0016818|GO:…	cell|catalytic activity|cellular process|metabolic process|binding|cellular component organization|protein complex|biosynthetic process|organic substance metabolic process|membrane-bounded organelle|intracellular organelle|organic cyclic compound binding|cellular metabolic process|nitrogen compound metabolic process|small molecule binding|hydrolase activity|intracellular|hydrolase activity, actin…	-	-	-	-	GL896232.1:6478-16979	142	140	185	44	34	35	5.737286887	5.676099095	8.3016703	1.698288785	1.39947335	1.465043483	6.571685427	1.520935206	2.11130473	1.64E-25	2.24E-24	UP
ENSSSCG00000011318	CXCR6	-	GO:0050896|GO:0023052|GO:0004871|GO:0009987|GO:0005488|GO:0040011|GO:0016020|GO:0005515|GO:0051716|GO:0038023|GO:0004872|GO:0031224|GO:0050794|GO:0006950|GO:0009605|GO:0007165|GO:0006935|GO:0015026|GO:0006952|GO:0019955|GO:0010033|GO:0007154|GO:0016021|GO:0004888|GO:0071310|GO:0007166|GO:0008528|GO:0004896|GO:0004930|GO:0007186|GO:0019956|GO:0006954|GO:0034097|GO:0071345|GO:0004950|GO:0019221|GO:…	response to stimulus|signaling|signal transducer activity|cellular process|binding|locomotion|membrane|protein binding|cellular response to stimulus|signaling receptor activity|receptor activity|intrinsic component of membrane|regulation of cellular process|response to stress|response to external stimulus|signal transduction|chemotaxis|coreceptor activity|defense response|cytokine binding|respons…	K04191	C-X-C chemokine receptor type 6[-]	ssc04060|ssc04062	Cytokine-cytokine receptor interaction - Sus scrofa (pig)|Chemokine signaling pathway - Sus scrofa (pig)	13:32192310-32197076	309	290	308	73	80	64	9.771967971	9.202913591	10.8180594	2.205386754	2.577406001	2.096843112	9.930980321	2.293211956	2.114566432	2.07E-53	6.53E-52	UP
ENSSSCG00000029122	-	-	-	-	-	-	-	-	GL896505.1:699-3489	203	183	224	60	44	43	29.4091861	26.60362968	36.04197036	8.303763828	6.493964413	6.453908818	30.68492872	7.08387902	2.114918753	7.63E-37	1.53E-35	UP
ENSSSCG00000003532	LUZP1	leucine zipper protein 1 [Source:HGNC Symbol;Acc:HGNC:14985]	GO:0005623|GO:0016020|GO:0032502|GO:0005576|GO:0043227|GO:0043229|GO:0048856|GO:0009653|GO:0048646|GO:0005622|GO:1903561|GO:0048729|GO:0001842|GO:0031982|GO:0070062|GO:0035148|GO:0009888|GO:0035239|GO:0003279|GO:0048513|GO:0007275|GO:0007507|GO:0001568|GO:0048598|GO:0043231|GO:0035295|GO:0021915|GO:0003205|GO:0005634|GO:0009790|GO:0060840|GO:0016331|GO:0072359|GO:0001944|GO:0003281|GO:0007399|GO:…	cell|membrane|developmental process|extracellular region|membrane-bounded organelle|intracellular organelle|anatomical structure development|anatomical structure morphogenesis|anatomical structure formation involved in morphogenesis|intracellular|extracellular vesicle|tissue morphogenesis|neural fold formation|vesicle|extracellular exosome|tube formation|tissue development|tube morphogenesis|card…	-	-	-	-	6:75075115-75102946	352	310	334	100	73	65	2.903635829	2.566053742	3.059999694	0.788014708	0.613470775	0.555488935	2.843229755	0.652324806	2.123868288	4.61E-59	1.64E-57	UP
ENSSSCG00000030870	TNFRSF18	-	-	-	-	-	-	-	6:58019344-58019506	16	15	15	5	4	2	6.143156727	5.779431739	6.396655329	1.83402509	1.56453533	0.795607752	6.106414598	1.398056058	2.126903336	5.02E-06	1.81E-05	UP
ENSSSCG00000011730	IL12A	Interleukin-12 subunit alpha [Source:UniProtKB/Swiss-Prot;Acc:Q29053]	GO:0005623|GO:0050896|GO:0002376|GO:0023052|GO:0009987|GO:0008152|GO:0005488|GO:0040011|GO:0032502|GO:0007610|GO:0005576|GO:0048520|GO:0002520|GO:0043234|GO:0005515|GO:0005615|GO:0009893|GO:0050795|GO:0071704|GO:0002684|GO:0001909|GO:0051716|GO:0023051|GO:0048856|GO:0009607|GO:0044237|GO:0040012|GO:0050900|GO:0008283|GO:0019222|GO:0050793|GO:0043514|GO:0007155|GO:0006955|GO:0050794|GO:0006950|GO:…	cell|response to stimulus|immune system process|signaling|cellular process|metabolic process|binding|locomotion|developmental process|behavior|extracellular region|positive regulation of behavior|immune system development|protein complex|protein binding|extracellular space|positive regulation of metabolic process|regulation of behavior|organic substance metabolic process|positive regulation of im…	K05406	interleukin 12A[-]	ssc04060|ssc05168|ssc05152|ssc04630|ssc05164|ssc05162|ssc05142|ssc04620|ssc05145|ssc05146|ssc05133|ssc04622|ssc05321|ssc05140|ssc05134|ssc05144|ssc04940|ssc05330|ssc05143	Cytokine-cytokine receptor interaction - Sus scrofa (pig)|Herpes simplex infection - Sus scrofa (pig)|Tuberculosis - Sus scrofa (pig)|Jak-STAT signaling pathway - Sus scrofa (pig)|Influenza A - Sus scrofa (pig)|Measles - Sus scrofa (pig)|Chagas disease (American trypanosomiasis) - Sus scrofa (pig)|Toll-like receptor signaling pathway - Sus scrofa (pig)|Toxoplasmosis - Sus scrofa (pig)|Amoebiasis …	13:108066792-108074477	15	7	11	6	0	2	0.444925192	0.208353661	0.362380713	0.170022757	0	0.061461642	0.338553188	0.077161466	2.133430042	0.000355698	0.000994508	UP
ENSSSCG00000005426	FSD1L	fibronectin type III and SPRY domain containing 1-like [Source:HGNC Symbol;Acc:HGNC:13753]	GO:0005623|GO:0005488|GO:0005515|GO:0005622	cell|binding|protein binding|intracellular	-	-	-	-	1:276477079-276534946	10	12	8	2	3	2	0.411451469	0.495464071	0.36559042	0.078635014	0.125749141	0.085262369	0.424168653	0.096548842	2.135307152	0.000256328	0.000733302	UP
ENSSSCG00000011698	GYG1	glycogenin 1 [Source:HGNC Symbol;Acc:HGNC:4699]	GO:0003824|GO:0008152|GO:0005488|GO:0016020|GO:0005576|GO:0005515|GO:0043227|GO:0016740|GO:1903561|GO:0031982|GO:0070062|GO:0016757|GO:0016758|GO:0046527|GO:0035251|GO:0008466	catalytic activity|metabolic process|binding|membrane|extracellular region|protein binding|membrane-bounded organelle|transferase activity|extracellular vesicle|vesicle|extracellular exosome|transferase activity, transferring glycosyl groups|transferase activity, transferring hexosyl groups|glucosyltransferase activity|UDP-glucosyltransferase activity|glycogenin glucosyltransferase activity	-	-	-	-	13:97219128-97253065	3142	3062	2641	729	668	679	116.8400553	114.2600918	109.0759006	25.89701416	25.30655253	26.15893238	113.3920159	25.78749969	2.136575258	3.83E-116	2.89E-114	UP
ENSSSCG00000008228	GNLY	antimicrobial peptide NK-lysin precursor [Source:RefSeq peptide;Acc:NP_001265684]	GO:0008152|GO:0071704|GO:0006629	metabolic process|organic substance metabolic process|lipid metabolic process	-	-	-	-	3:61952962-61957608	386	400	359	86	103	79	41.29533362	42.9415564	42.65632698	8.789221879	11.22592775	8.75603931	42.297739	9.590396313	2.140918208	4.41E-57	1.51E-55	UP
ENSSSCG00000030712	-	-	-	-	-	-	-	-	14:27626127-27683141	7	8	7	0	1	4	0.17358355	0.199057508	0.192785971	0	0.025259435	0.102760748	0.188475676	0.042673394	2.142969573	0.001999063	0.004901927	UP
ENSSSCG00000030552	DMRTA2	DMRT-like family A2 [Source:HGNC Symbol;Acc:HGNC:13908]	GO:0005623|GO:0022414|GO:0000003|GO:0009987|GO:0008152|GO:0005488|GO:0001071|GO:0032502|GO:0005515|GO:0009058|GO:0071704|GO:0043227|GO:0043229|GO:0048856|GO:0097159|GO:0044237|GO:0006807|GO:0008283|GO:0019222|GO:0050793|GO:0050794|GO:0003006|GO:0005622|GO:0003700|GO:0061351|GO:0051171|GO:0048869|GO:0042127|GO:0072089|GO:0021543|GO:0060322|GO:0009888|GO:0045597|GO:0061061|GO:0007420|GO:2000026|GO:…	cell|reproductive process|reproduction|cellular process|metabolic process|binding|nucleic acid binding transcription factor activity|developmental process|protein binding|biosynthetic process|organic substance metabolic process|membrane-bounded organelle|intracellular organelle|anatomical structure development|organic cyclic compound binding|cellular metabolic process|nitrogen compound metabolic …	-	-	-	-	6:149319762-149325034	3	4	6	0	1	2	0.076604827	0.102480499	0.170153925	0	0.026011756	0.052910675	0.116413084	0.026307477	2.145708412	0.02422907	0.047567491	UP
ENSSSCG00000017178	SPHK1	sphingosine kinase 1 [Source:HGNC Symbol;Acc:HGNC:11240]	GO:0005623|GO:0003824|GO:0040007|GO:0050896|GO:0023052|GO:0004871|GO:0009987|GO:0008152|GO:0005488|GO:0040011|GO:0016020|GO:0032502|GO:0016043|GO:0005515|GO:0009058|GO:0009893|GO:0051641|GO:0071704|GO:0071944|GO:0051716|GO:0023051|GO:0048856|GO:0038023|GO:0004872|GO:0097159|GO:0016740|GO:0051050|GO:0044237|GO:0006807|GO:0040008|GO:0040012|GO:0045927|GO:0036094|GO:0009653|GO:0008283|GO:0019222|GO:…	cell|catalytic activity|growth|response to stimulus|signaling|signal transducer activity|cellular process|metabolic process|binding|locomotion|membrane|developmental process|cellular component organization|protein binding|biosynthetic process|positive regulation of metabolic process|cellular localization|organic substance metabolic process|cell periphery|cellular response to stimulus|regulation o…	K04718	sphingosine kinase[2.7.1.91]	ssc01100|ssc05152|ssc04020|ssc04071|ssc04666|ssc04370|ssc00600	Metabolic pathways - Sus scrofa (pig)|Tuberculosis - Sus scrofa (pig)|Calcium signaling pathway - Sus scrofa (pig)|Sphingolipid signaling pathway - Sus scrofa (pig)|Fc gamma R-mediated phagocytosis - Sus scrofa (pig)|VEGF signaling pathway - Sus scrofa (pig)|Sphingolipid metabolism - Sus scrofa (pig)	12:5018376-5021143	228	230	223	57	44	58	7.295183147	7.384682131	7.924672781	1.742271851	1.434249809	1.922627662	7.534846019	1.699716441	2.148283944	1.03E-45	2.63E-44	UP
ENSSSCG00000013767	PALM3	paralemmin 3 [Source:HGNC Symbol;Acc:HGNC:33274]	GO:0050896|GO:0023052|GO:0009987|GO:0005488|GO:0005515|GO:0051716|GO:0023051|GO:0023057|GO:0009607|GO:0050794|GO:0051707|GO:0009605|GO:0007165|GO:0010646|GO:0009968|GO:0009617|GO:0043207|GO:0009966|GO:0010033|GO:0007154|GO:0060761|GO:0071310|GO:0033993|GO:0007166|GO:0001959|GO:0001960|GO:0032496|GO:0002237|GO:0034097|GO:0071345|GO:0008063|GO:0019221	response to stimulus|signaling|cellular process|binding|protein binding|cellular response to stimulus|regulation of signaling|negative regulation of signaling|response to biotic stimulus|regulation of cellular process|response to other organism|response to external stimulus|signal transduction|regulation of cell communication|negative regulation of signal transduction|response to bacterium|respon…	-	-	-	-	2:65391516-65401029	5	5	7	1	3	0	0.080439291	0.080729145	0.125087864	0.015373246	0.049168238	0	0.095418767	0.021513828	2.14900879	0.008646096	0.018638118	UP
ENSSSCG00000016511	TTC26	tetratricopeptide repeat domain 26 [Source:HGNC Symbol;Acc:HGNC:21882]	GO:0005623|GO:0022414|GO:0000003|GO:0050896|GO:0023052|GO:0009987|GO:0005488|GO:0032502|GO:0043234|GO:0005515|GO:0005929|GO:0042995|GO:0044702|GO:0051716|GO:0043229|GO:0048856|GO:0019953|GO:0050794|GO:0048609|GO:0003006|GO:0005622|GO:0048869|GO:0007165|GO:0007281|GO:0007276|GO:0030992|GO:0036064|GO:0048468|GO:0030990|GO:0072372|GO:0007154|GO:0048515|GO:0048232|GO:0007166|GO:0005813|GO:0007286|GO:…	cell|reproductive process|reproduction|response to stimulus|signaling|cellular process|binding|developmental process|protein complex|protein binding|cilium|cell projection|single organism reproductive process|cellular response to stimulus|intracellular organelle|anatomical structure development|sexual reproduction|regulation of cellular process|multicellular organismal reproductive process|develo…	-	-	-	-	18:10947751-10992000	14	12	12	5	3	1	0.49003587	0.421476986	0.466495829	0.1671958	0.106971166	0.036265118	0.459336228	0.103477361	2.150235405	3.58E-05	0.0001155	UP
ENSSSCG00000023167	-	-	-	-	-	-	-	-	GL892486.1:98317-139066	135	125	101	34	27	23	5.083593566	4.723363492	4.224114883	1.22307891	1.035800552	0.897296843	4.67702398	1.052058768	2.15237553	4.14E-29	6.44E-28	UP
ENSSSCG00000002527	ANKRD9	ankyrin repeat domain 9 [Source:HGNC Symbol;Acc:HGNC:20096]	GO:0009987|GO:0005488|GO:0005515|GO:0050794|GO:0008219|GO:0060548|GO:0010941|GO:0043067|GO:0043069|GO:0012501|GO:0042981|GO:0043066|GO:0006915	cellular process|binding|protein binding|regulation of cellular process|cell death|negative regulation of cell death|regulation of cell death|regulation of programmed cell death|negative regulation of programmed cell death|programmed cell death|regulation of apoptotic process|negative regulation of apoptotic process|apoptotic process	-	-	-	-	7:129270533-129271648	120	132	138	31	31	29	6.72957525	7.428186692	8.595257241	1.660766053	1.771075068	1.684856778	7.584339728	1.705565966	2.152773034	3.71E-29	5.78E-28	UP
ENSSSCG00000024145	PRR11	proline rich 11 [Source:HGNC Symbol;Acc:HGNC:25619]	GO:0005623|GO:0009987|GO:0016020|GO:0043227|GO:0043229|GO:0050794|GO:0005622|GO:0007049|GO:0005737|GO:0043231|GO:0051726|GO:0005634	cell|cellular process|membrane|membrane-bounded organelle|intracellular organelle|regulation of cellular process|intracellular|cell cycle|cytoplasm|intracellular membrane-bounded organelle|regulation of cell cycle|nucleus	-	-	-	-	12:37044932-37074164	12	11	20	2	2	6	0.633783733	0.582958587	1.173128751	0.100931524	0.107603063	0.328314085	0.79662369	0.178949557	2.154345408	4.74E-05	0.000150723	UP
ENSSSCG00000026543	-	-	GO:0009987|GO:0008152|GO:0005488|GO:0005515|GO:0071704|GO:0044237|GO:0006091|GO:0044262|GO:0055114|GO:0005975|GO:0005977|GO:0006112	cellular process|metabolic process|binding|protein binding|organic substance metabolic process|cellular metabolic process|generation of precursor metabolites and energy|cellular carbohydrate metabolic process|oxidation-reduction process|carbohydrate metabolic process|glycogen metabolic process|energy reserve metabolic process	-	-	-	-	JH118686.1:18627-21839	15	14	18	4	4	3	0.928577798	0.869685903	1.237528994	0.236542197	0.252244569	0.19240959	1.011930899	0.227065452	2.155930655	3.91E-06	1.42E-05	UP
ENSSSCG00000021295	-	-	GO:0003824|GO:0009987|GO:0008152|GO:0005488|GO:0071704|GO:0097159|GO:0016740|GO:0044237|GO:0036094|GO:0016772|GO:0001882|GO:0019538|GO:0000166|GO:0044267|GO:0016773|GO:0016301|GO:0036211|GO:0017076|GO:0032549|GO:0006796|GO:0043412|GO:0004672|GO:0005524|GO:0016310|GO:0006464|GO:0004713|GO:0006468	catalytic activity|cellular process|metabolic process|binding|organic substance metabolic process|organic cyclic compound binding|transferase activity|cellular metabolic process|small molecule binding|transferase activity, transferring phosphorus-containing groups|nucleoside binding|protein metabolic process|nucleotide binding|cellular protein metabolic process|phosphotransferase activity, alcoho…	-	-	-	-	15:125917892-125966641	12	11	11	4	4	0	0.353261394	0.324932232	0.359653483	0.112485495	0.119952615	0	0.345949036	0.07747937	2.158675398	0.000101739	0.000309087	UP
ENSSSCG00000009855	KSR2	kinase suppressor of ras 2 [Source:HGNC Symbol;Acc:HGNC:18610]	GO:0005623|GO:0003824|GO:0050896|GO:0023052|GO:0009987|GO:0008152|GO:0005198|GO:0005488|GO:0016020|GO:0032947|GO:0005515|GO:0060090|GO:0009893|GO:0071704|GO:0071944|GO:0051716|GO:0023051|GO:0097159|GO:0016740|GO:0044237|GO:0036094|GO:0019222|GO:0005886|GO:0050794|GO:0005622|GO:0007165|GO:0043169|GO:0016772|GO:0005078|GO:0010646|GO:0023014|GO:0005737|GO:0001882|GO:0019899|GO:0019538|GO:0031323|GO:…	cell|catalytic activity|response to stimulus|signaling|cellular process|metabolic process|structural molecule activity|binding|membrane|protein complex scaffold|protein binding|binding, bridging|positive regulation of metabolic process|organic substance metabolic process|cell periphery|cellular response to stimulus|regulation of signaling|organic cyclic compound binding|transferase activity|cellu…	K18529	kinase suppressor of Ras 2[2.7.11.1]	ssc04014	Ras signaling pathway - Sus scrofa (pig)	14:37050358-37312239	7	3	7	2	0	2	0.170277839	0.073216003	0.189114571	0.046484204	0	0.05040189	0.144202805	0.032295365	2.158700206	0.00929773	0.019898281	UP
ENSSSCG00000026422	GPER1	G protein-coupled estrogen receptor 1 [Source:HGNC Symbol;Acc:HGNC:4485]	GO:0005623|GO:0050896|GO:0002376|GO:0023052|GO:0004871|GO:0009987|GO:0008152|GO:0005488|GO:0040011|GO:0016020|GO:0032502|GO:0016043|GO:0005515|GO:0009058|GO:0009893|GO:0051641|GO:0071704|GO:0043227|GO:0051716|GO:0043229|GO:0023051|GO:0048856|GO:0038023|GO:0004872|GO:0097159|GO:0008289|GO:0051050|GO:0044237|GO:0006807|GO:0040012|GO:0002683|GO:0008283|GO:0019222|GO:0050793|GO:0031224|GO:0050794|GO:…	cell|response to stimulus|immune system process|signaling|signal transducer activity|cellular process|metabolic process|binding|locomotion|membrane|developmental process|cellular component organization|protein binding|biosynthetic process|positive regulation of metabolic process|cellular localization|organic substance metabolic process|membrane-bounded organelle|cellular response to stimulus|intr…	K04246	G protein-coupled receptor 30[-]	ssc04915	Estrogen signaling pathway - Sus scrofa (pig)	3:828571-833135	22	13	21	4	5	4	0.596814655	0.353877667	0.63272739	0.103660235	0.138176885	0.112426583	0.527806571	0.118087901	2.160148154	1.12E-06	4.36E-06	UP
ENSSSCG00000021834	ERCC6L	excision repair cross-complementation group 6-like [Source:HGNC Symbol;Acc:HGNC:20794]	GO:0005623|GO:0003824|GO:0005488|GO:0016020|GO:0043227|GO:0071944|GO:0043229|GO:0097159|GO:0036094|GO:0016787|GO:0005886|GO:0005622|GO:0005737|GO:0001882|GO:0003676|GO:0000166|GO:0043231|GO:0005634|GO:0005654|GO:0005813|GO:0031981|GO:0005856|GO:0003677|GO:0005815|GO:0017076|GO:0032549|GO:0005524|GO:0015630	cell|catalytic activity|binding|membrane|membrane-bounded organelle|cell periphery|intracellular organelle|organic cyclic compound binding|small molecule binding|hydrolase activity|plasma membrane|intracellular|cytoplasm|nucleoside binding|nucleic acid binding|nucleotide binding|intracellular membrane-bounded organelle|nucleus|nucleoplasm|centrosome|nuclear lumen|cytoskeleton|DNA binding|microtub…	-	-	-	-	X:65797033-65800710	141	100	142	31	25	33	2.399252139	1.707496398	2.683615714	0.503919227	0.433385233	0.581747768	2.26345475	0.506350743	2.160317493	3.03E-23	3.68E-22	UP
ENSSSCG00000005506	MEGF9	multiple EGF-like-domains 9 [Source:HGNC Symbol;Acc:HGNC:3234]	GO:0031012|GO:0005488|GO:0016020|GO:0005576|GO:0005515|GO:0005604|GO:0005578|GO:0031224|GO:0016021	extracellular matrix|binding|membrane|extracellular region|protein binding|basement membrane|proteinaceous extracellular matrix|intrinsic component of membrane|integral component of membrane	-	-	-	-	1:292733749-292827889	69	67	58	21	15	9	0.726266109	0.70766128	0.678023921	0.211154177	0.160844682	0.098136379	0.70398377	0.156711746	2.167428852	3.74E-19	3.65E-18	UP
ENSSSCG00000027701	RP2	retinitis pigmentosa 2 (X-linked recessive) [Source:HGNC Symbol;Acc:HGNC:10274]	GO:0005623|GO:0009987|GO:0008152|GO:0005488|GO:0016020|GO:0032502|GO:0005576|GO:0016043|GO:0005515|GO:0005929|GO:0042995|GO:0009893|GO:0051641|GO:0043227|GO:0071944|GO:0043229|GO:0048856|GO:0097159|GO:0036094|GO:0009653|GO:0019222|GO:0005886|GO:0012505|GO:0005622|GO:0030234|GO:1903561|GO:0048869|GO:0031982|GO:0070062|GO:0008092|GO:0005737|GO:0001882|GO:0005794|GO:0008047|GO:0006996|GO:0036064|GO:…	cell|cellular process|metabolic process|binding|membrane|developmental process|extracellular region|cellular component organization|protein binding|cilium|cell projection|positive regulation of metabolic process|cellular localization|membrane-bounded organelle|cell periphery|intracellular organelle|anatomical structure development|organic cyclic compound binding|small molecule binding|anatomical …	-	-	-	-	X:46325399-46371634	605	534	598	153	123	125	8.64669402	7.658428109	9.49228986	2.088926049	1.790893877	1.850842275	8.59913733	1.910220734	2.170452578	3.63E-81	1.86E-79	UP
ENSSSCG00000014249	3-Mar	membrane-associated ring finger (C3HC4) 3, E3 ubiquitin protein ligase [Source:HGNC Symbol;Acc:HGNC:28728]	GO:0005623|GO:0005488|GO:0016020|GO:0005515|GO:0043227|GO:0043229|GO:0031224|GO:0012505|GO:0005622|GO:0005768|GO:0043169|GO:0005737|GO:0043231|GO:0016021|GO:0005773|GO:0046872|GO:0046914|GO:0000323|GO:0008270|GO:0005764	cell|binding|membrane|protein binding|membrane-bounded organelle|intracellular organelle|intrinsic component of membrane|endomembrane system|intracellular|endosome|cation binding|cytoplasm|intracellular membrane-bounded organelle|integral component of membrane|vacuole|metal ion binding|transition metal ion binding|lytic vacuole|zinc ion binding|lysosome	-	-	-	-	2:135176966-135323481	86	108	92	12	31	22	2.921998289	3.682189414	3.471699993	0.389485605	1.073029194	0.77441114	3.358629232	0.74564198	2.17131755	3.38E-16	2.77E-15	UP
ENSSSCG00000004919	NEDD4L	neural precursor cell expressed, developmentally down-regulated 4-like, E3 ubiquitin protein ligase [Source:HGNC Symbol;Acc:HGNC:7728]	GO:0005623|GO:0003824|GO:0040007|GO:0050896|GO:0009987|GO:0008152|GO:0005488|GO:0016020|GO:0032502|GO:0005576|GO:0016043|GO:0005515|GO:0048589|GO:0016874|GO:0051641|GO:0071704|GO:0043227|GO:0071944|GO:0048856|GO:0016740|GO:0044237|GO:0040008|GO:0045927|GO:0009653|GO:0009056|GO:0016049|GO:0050793|GO:0005886|GO:0050794|GO:0016247|GO:0051051|GO:0005622|GO:1903828|GO:1903561|GO:0048639|GO:0016358|GO:…	cell|catalytic activity|growth|response to stimulus|cellular process|metabolic process|binding|membrane|developmental process|extracellular region|cellular component organization|protein binding|developmental growth|ligase activity|cellular localization|organic substance metabolic process|membrane-bounded organelle|cell periphery|anatomical structure development|transferase activity|cellular meta…	-	-	-	-	1:179950610-180067851	340	333	321	75	79	74	2.574885203	2.530621554	2.699973211	0.542594469	0.609502863	0.580599327	2.601826656	0.577565553	2.171468242	4.66E-62	1.75E-60	UP
ENSSSCG00000003330	TNFRSF18	tumor necrosis factor receptor superfamily, member 18 [Source:HGNC Symbol;Acc:HGNC:11914]	GO:0005623|GO:0050896|GO:0002376|GO:0023052|GO:0004871|GO:0009987|GO:0008152|GO:0040011|GO:0016020|GO:0032502|GO:0009893|GO:0071704|GO:0002684|GO:0071944|GO:0051716|GO:0023051|GO:0048856|GO:0038023|GO:0004872|GO:0009607|GO:0009986|GO:0044237|GO:0040012|GO:0050900|GO:0008283|GO:0019222|GO:0007155|GO:0005886|GO:0031224|GO:0006955|GO:0050794|GO:0006950|GO:0051707|GO:0002682|GO:0040017|GO:0009605|GO:…	cell|response to stimulus|immune system process|signaling|signal transducer activity|cellular process|metabolic process|locomotion|membrane|developmental process|positive regulation of metabolic process|organic substance metabolic process|positive regulation of immune system process|cell periphery|cellular response to stimulus|regulation of signaling|anatomical structure development|signaling rec…	-	-	-	-	6:58019251-58021622	291	247	247	76	54	51	30.92061062	26.33629112	29.14914948	7.714435687	5.845502603	5.614202861	28.80201708	6.391380384	2.171970393	1.91E-53	6.03E-52	UP
ENSSSCG00000005171	-	-	GO:0005623|GO:0005622	cell|intracellular	-	-	-	-	1:227334093-227344720	1191	1220	1071	329	243	228	40.33476907	41.4602021	40.28394659	10.64387304	8.383865872	7.999573227	40.69297259	9.009104046	2.175324129	7.06E-107	4.98E-105	UP
ENSSSCG00000000674	-	-	-	-	-	-	-	-	5:66054576-66057541	14	26	20	9	0	5	1.625573534	3.029412429	2.57914206	0.998312154	0	0.601503078	2.411376008	0.533271744	2.176913836	5.97E-06	2.13E-05	UP
ENSSSCG00000007437	SLC12A5	solute carrier family 12 (potassium/chloride transporter), member 5 [Source:HGNC Symbol;Acc:HGNC:13818]	GO:0005623|GO:0040007|GO:0050896|GO:0023052|GO:0009987|GO:0005488|GO:0016020|GO:0032502|GO:0007610|GO:0005215|GO:0016043|GO:0005515|GO:0042995|GO:0048589|GO:0071944|GO:0044708|GO:0005886|GO:0031224|GO:0044297|GO:0022857|GO:0007611|GO:0071804|GO:0031226|GO:0055085|GO:0005887|GO:0009266|GO:0036477|GO:0042493|GO:0032535|GO:0042592|GO:0050877|GO:0043005|GO:0040040|GO:0043198|GO:0019899|GO:0043025|GO:…	cell|growth|response to stimulus|signaling|cellular process|binding|membrane|developmental process|behavior|transporter activity|cellular component organization|protein binding|cell projection|developmental growth|cell periphery|single-organism behavior|plasma membrane|intrinsic component of membrane|cell body|transmembrane transporter activity|learning or memory|cellular potassium ion transport|…	-	-	-	-	17:53832438-53873741	33	20	29	9	7	3	0.604412383	0.367580334	0.589922481	0.157474466	0.130606878	0.056928913	0.520638399	0.115003419	2.178604966	1.02E-08	4.87E-08	UP
ENSSSCG00000006161	IL7	interleukin 7 [Source:HGNC Symbol;Acc:HGNC:6023]	GO:0040007|GO:0050896|GO:0002376|GO:0023052|GO:0009987|GO:0008152|GO:0005488|GO:0032502|GO:0005576|GO:0002520|GO:0005515|GO:0048589|GO:0005615|GO:0071704|GO:0002684|GO:0051716|GO:0023051|GO:0048856|GO:0023057|GO:0040008|GO:0045927|GO:0009653|GO:0008283|GO:0019222|GO:0050793|GO:0007155|GO:0006955|GO:0050794|GO:0002682|GO:0048639|GO:0046649|GO:0048869|GO:0005102|GO:0006959|GO:0007165|GO:0070661|GO:…	growth|response to stimulus|immune system process|signaling|cellular process|metabolic process|binding|developmental process|extracellular region|immune system development|protein binding|developmental growth|extracellular space|organic substance metabolic process|positive regulation of immune system process|cellular response to stimulus|regulation of signaling|anatomical structure development|ne…	K05431	interleukin 7[-]	ssc04151|ssc04060|ssc04630|ssc04640	PI3K-Akt signaling pathway - Sus scrofa (pig)|Cytokine-cytokine receptor interaction - Sus scrofa (pig)|Jak-STAT signaling pathway - Sus scrofa (pig)|Hematopoietic cell lineage - Sus scrofa (pig)	4:62889106-62949085	356	316	351	77	66	90	7.968616412	7.097789448	8.72599723	1.646496619	1.505028187	2.087083679	7.93080103	1.746202828	2.183245445	4.29E-50	1.25E-48	UP
ENSSSCG00000029076	-	cGMP-dependent protein kinase 1 [Source:RefSeq peptide;Acc:NP_001038039]	-	-	-	-	-	-	14:107499605-107663345	14	7	10	2	3	2	1.942758614	0.974780984	1.541194646	0.265197021	0.424089677	0.287547813	1.486244748	0.325611504	2.190448137	0.000198288	0.000577108	UP
ENSSSCG00000029687	-	-	GO:0016020|GO:0031224|GO:0016021	membrane|intrinsic component of membrane|integral component of membrane	-	-	-	-	1:271787028-271803624	5	4	4	2	0	1	0.156376233	0.125527088	0.138946284	0.059772042	0	0.032404813	0.140283201	0.030725619	2.1908283	0.022040587	0.043649108	UP
ENSSSCG00000008157	IL18RAP	interleukin 18 receptor accessory protein [Source:HGNC Symbol;Acc:HGNC:5989]	GO:0050896|GO:0023052|GO:0009987|GO:0005488|GO:0016020|GO:0005515|GO:0051716|GO:0031224|GO:0050794|GO:0007165|GO:0007154|GO:0016021	response to stimulus|signaling|cellular process|binding|membrane|protein binding|cellular response to stimulus|intrinsic component of membrane|regulation of cellular process|signal transduction|cell communication|integral component of membrane	K05174	interleukin 18 receptor accessory protein[-]	ssc04060|ssc05321	Cytokine-cytokine receptor interaction - Sus scrofa (pig)|Inflammatory bowel disease (IBD) - Sus scrofa (pig)	3:54241697-54273967	25	32	34	12	3	6	0.398525175	0.511891135	0.601971766	0.182738789	0.048717383	0.09909633	0.504129359	0.110184167	2.193877044	2.66E-09	1.34E-08	UP
ENSSSCG00000003273	-	-	GO:0005488|GO:0016020|GO:0005515|GO:0031224|GO:0016021	binding|membrane|protein binding|intrinsic component of membrane|integral component of membrane	-	-	-	-	6:53384692-53394131	18	27	26	4	6	6	0.81574988	1.227840858	1.308673514	0.173167387	0.276994126	0.281717734	1.117421418	0.243959749	2.195458335	9.97E-08	4.30E-07	UP
ENSSSCG00000002555	JAG2	jagged 2 [Source:HGNC Symbol;Acc:HGNC:6189]	GO:0005623|GO:0022414|GO:0000003|GO:0050896|GO:0002376|GO:0023052|GO:0009987|GO:0005488|GO:0016020|GO:0032502|GO:0002520|GO:0005515|GO:0044702|GO:0071944|GO:0051716|GO:0023051|GO:0048856|GO:0009653|GO:0008283|GO:0007155|GO:0019953|GO:0005886|GO:0031224|GO:0050794|GO:0048609|GO:0048729|GO:0046649|GO:0048839|GO:0048869|GO:0031226|GO:0005102|GO:0045061|GO:0007165|GO:0043169|GO:0005887|GO:0042127|GO:…	cell|reproductive process|reproduction|response to stimulus|immune system process|signaling|cellular process|binding|membrane|developmental process|immune system development|protein binding|single organism reproductive process|cell periphery|cellular response to stimulus|regulation of signaling|anatomical structure development|anatomical structure morphogenesis|cell proliferation|cell adhesion|se…	K06052	jagged[-]	ssc04330	Notch signaling pathway - Sus scrofa (pig)	7:131225912-131334309	2	8	12	1	1	3	0.028983421	0.11635506	0.193166869	0.013849451	0.014764895	0.045050045	0.112835117	0.024554797	2.200139345	0.008635904	0.018622106	UP
ENSSSCG00000016657	AOAH	acyloxyacyl hydrolase (neutrophil) [Source:HGNC Symbol;Acc:HGNC:548]	GO:0003824|GO:0050896|GO:0009987|GO:0008152|GO:0016020|GO:0071704|GO:0044237|GO:0016787|GO:0031224|GO:0006950|GO:0009605|GO:0044262|GO:0044255|GO:0009611|GO:0006629|GO:0006952|GO:0016788|GO:0016021|GO:0005975|GO:0008653|GO:0050728|GO:0006954|GO:0052689|GO:0050727|GO:0050528	catalytic activity|response to stimulus|cellular process|metabolic process|membrane|organic substance metabolic process|cellular metabolic process|hydrolase activity|intrinsic component of membrane|response to stress|response to external stimulus|cellular carbohydrate metabolic process|cellular lipid metabolic process|response to wounding|lipid metabolic process|defense response|hydrolase activit…	-	-	-	-	18:41062876-41246184	2409	2221	2073	547	479	482	38.47080039	35.59154749	36.76787779	8.34484731	7.79292793	7.974548634	36.94340856	8.037441291	2.200508782	7.94E-144	7.83E-142	UP
ENSSSCG00000020705	MAP3K8	-	GO:0005623|GO:0003824|GO:0050896|GO:0023052|GO:0009987|GO:0008152|GO:0005488|GO:0009893|GO:0071704|GO:0051716|GO:0097159|GO:0016740|GO:0044237|GO:0036094|GO:0019222|GO:0050794|GO:0006950|GO:0005622|GO:0007165|GO:0007049|GO:0016772|GO:0023014|GO:0008219|GO:0005737|GO:0033554|GO:0001882|GO:0019538|GO:0031323|GO:0050790|GO:0000166|GO:0010941|GO:0007154|GO:0043085|GO:0051726|GO:0031098|GO:0007346|GO:…	cell|catalytic activity|response to stimulus|signaling|cellular process|metabolic process|binding|positive regulation of metabolic process|organic substance metabolic process|cellular response to stimulus|organic cyclic compound binding|transferase activity|cellular metabolic process|small molecule binding|regulation of metabolic process|regulation of cellular process|response to stress|intracell…	-	-	ssc04010|ssc04620|ssc04668|ssc04660	MAPK signaling pathway - Sus scrofa (pig)|Toll-like receptor signaling pathway - Sus scrofa (pig)|TNF signaling pathway - Sus scrofa (pig)|T cell receptor signaling pathway - Sus scrofa (pig)	10:45065121-45177941	987	880	881	211	213	192	8.65993866	7.747900005	8.585159575	1.768544692	1.903914085	1.745270845	8.330999413	1.805909874	2.205763681	6.75E-106	4.70E-104	UP
ENSSSCG00000005449	-	-	GO:0005623|GO:0003824|GO:0009987|GO:0008152|GO:0005488|GO:0005515|GO:0071704|GO:0043229|GO:0044237|GO:0016787|GO:0005622|GO:0008092|GO:0005737|GO:0019538|GO:0016788|GO:0042578|GO:0005856|GO:0044267|GO:0036211|GO:0006796|GO:0043412|GO:0016311|GO:0006464|GO:0016791|GO:0006470|GO:0004721|GO:0035335|GO:0008138|GO:0004725	cell|catalytic activity|cellular process|metabolic process|binding|protein binding|organic substance metabolic process|intracellular organelle|cellular metabolic process|hydrolase activity|intracellular|cytoskeletal protein binding|cytoplasm|protein metabolic process|hydrolase activity, acting on ester bonds|phosphoric ester hydrolase activity|cytoskeleton|cellular protein metabolic process|prote…	-	-	-	-	1:281053536-281127539	13	2	12	1	0	5	0.312553252	0.048248118	0.320435859	0.022974233	0	0.124552501	0.227079077	0.049175578	2.20718087	0.009616434	0.02053318	UP
ENSSSCG00000007439	CDH22	cadherin 22, type 2 [Source:HGNC Symbol;Acc:HGNC:13251]	GO:0005623|GO:0005488|GO:0016020|GO:0071944|GO:0007155|GO:0005886|GO:0031224|GO:0043169|GO:0098609|GO:0016021|GO:0046872|GO:0005509|GO:0007156	cell|binding|membrane|cell periphery|cell adhesion|plasma membrane|intrinsic component of membrane|cation binding|cell-cell adhesion|integral component of membrane|metal ion binding|calcium ion binding|homophilic cell adhesion via plasma membrane adhesion molecules	-	-	-	-	17:53985488-54058790	38	64	41	13	7	12	0.957428173	1.618078684	1.147286498	0.312896301	0.179663326	0.313222626	1.240931118	0.268594085	2.207923599	2.93E-11	1.73E-10	UP
ENSSSCG00000009233	GPAT3	glycerol-3-phosphate acyltransferase 3 [Source:HGNC Symbol;Acc:HGNC:28157]	GO:0005623|GO:0003824|GO:0050896|GO:0023052|GO:0009987|GO:0008152|GO:0016020|GO:0043227|GO:0051716|GO:0043229|GO:0023051|GO:0016740|GO:0031224|GO:0050794|GO:0012505|GO:0005622|GO:0007165|GO:0010646|GO:0005737|GO:0016746|GO:0005783|GO:0009966|GO:0043231|GO:0007154|GO:0016021|GO:1902531|GO:0035556|GO:0016747|GO:0032006|GO:0008374|GO:0031929|GO:0004366	cell|catalytic activity|response to stimulus|signaling|cellular process|metabolic process|membrane|membrane-bounded organelle|cellular response to stimulus|intracellular organelle|regulation of signaling|transferase activity|intrinsic component of membrane|regulation of cellular process|endomembrane system|intracellular|signal transduction|regulation of cell communication|cytoplasm|transferase ac…	K13506	glycerol-3-phosphate O-acyltransferase 3/4[2.3.1.15]	ssc01100|ssc00564|ssc00561	Metabolic pathways - Sus scrofa (pig)|Glycerophospholipid metabolism - Sus scrofa (pig)|Glycerolipid metabolism - Sus scrofa (pig)	8:144210507-144273732	135	145	144	37	21	37	3.103942875	3.345449622	3.67720586	0.812674277	0.491885146	0.881350631	3.375532786	0.728636685	2.211843694	6.36E-31	1.06E-29	UP
ENSSSCG00000024885	-	-	GO:0005623|GO:0008152|GO:0009893|GO:0019222|GO:0005622|GO:0030234|GO:0005737|GO:0008047|GO:0050790|GO:0043085|GO:0051345|GO:0030695|GO:0005096|GO:0043547|GO:0043087|GO:0090630	cell|metabolic process|positive regulation of metabolic process|regulation of metabolic process|intracellular|enzyme regulator activity|cytoplasm|enzyme activator activity|regulation of catalytic activity|positive regulation of catalytic activity|positive regulation of hydrolase activity|GTPase regulator activity|GTPase activator activity|positive regulation of GTPase activity|regulation of GTPas…	-	-	-	-	7:69115512-69161215	62	58	6	3	20	4	5.153058966	4.837367725	0.553847638	0.238170296	1.693434999	0.344446384	3.51475811	0.758683893	2.21185459	0.00392462	0.009066797	UP
ENSSSCG00000008383	AHSA2	AHA1, activator of heat shock 90kDa protein ATPase homolog 2 (yeast) [Source:HGNC Symbol;Acc:HGNC:20437]	GO:0050896|GO:0008152|GO:0005488|GO:0005515|GO:0009893|GO:0019222|GO:0006950|GO:0030234|GO:0008047|GO:0050790|GO:0043085|GO:0051087|GO:0051345|GO:0001671|GO:0043462|GO:0032781	response to stimulus|metabolic process|binding|protein binding|positive regulation of metabolic process|regulation of metabolic process|response to stress|enzyme regulator activity|enzyme activator activity|regulation of catalytic activity|positive regulation of catalytic activity|chaperone binding|positive regulation of hydrolase activity|ATPase activator activity|regulation of ATPase activity|p…	-	-	-	-	3:84527998-84573698	280	240	232	67	61	40	15.00320918	12.90454708	13.80667314	3.429548261	3.329867069	2.220515851	13.9048098	2.993310394	2.215770218	6.11E-50	1.76E-48	UP
ENSSSCG00000006298	XCL1	-	GO:0050896|GO:0002376|GO:0023052|GO:0009987|GO:0008152|GO:0005488|GO:0040011|GO:0007610|GO:0005576|GO:0048520|GO:0005515|GO:0005615|GO:0009893|GO:0050795|GO:0071704|GO:0002684|GO:0051716|GO:0023051|GO:0044237|GO:0040012|GO:0050900|GO:0019222|GO:0006955|GO:0050794|GO:0006950|GO:0002682|GO:0040017|GO:0009605|GO:0048870|GO:0005102|GO:0007165|GO:0016477|GO:0006928|GO:0010646|GO:0051270|GO:0023014|GO:…	response to stimulus|immune system process|signaling|cellular process|metabolic process|binding|locomotion|behavior|extracellular region|positive regulation of behavior|protein binding|extracellular space|positive regulation of metabolic process|regulation of behavior|organic substance metabolic process|positive regulation of immune system process|cellular response to stimulus|regulation of signa…	K05507	C motif chemokine 1/2[-]	ssc04062	Chemokine signaling pathway - Sus scrofa (pig)	4:90116396-90119701	31	16	17	3	4	7	5.607302603	2.904168494	3.415232878	0.518330154	0.737049881	1.311833014	3.975567992	0.855737683	2.215920467	1.49E-06	5.68E-06	UP
ENSSSCG00000024823	RCN3	reticulocalbin 3, EF-hand calcium binding domain [Source:HGNC Symbol;Acc:HGNC:21145]	GO:0005488|GO:0005515|GO:0043169|GO:0046872|GO:0005509	binding|protein binding|cation binding|metal ion binding|calcium ion binding	-	-	-	-	6:50329075-50340263	68	53	62	17	12	12	3.068327515	2.399784805	3.10711013	0.732789167	0.55163521	0.560955301	2.858407483	0.615126559	2.216256422	1.09E-18	1.04E-17	UP
ENSSSCG00000003331	TNFRSF4	tumor necrosis factor receptor superfamily, member 4 [Source:HGNC Symbol;Acc:HGNC:11918]	GO:0005623|GO:0050896|GO:0002376|GO:0023052|GO:0004871|GO:0009987|GO:0008152|GO:0005488|GO:0016020|GO:0032502|GO:0005515|GO:0009893|GO:0051641|GO:0071704|GO:0071944|GO:0051716|GO:0023051|GO:0048856|GO:0038023|GO:0004872|GO:0009607|GO:0009986|GO:0044237|GO:0008283|GO:0019222|GO:0005886|GO:0031224|GO:0006955|GO:0050794|GO:0006950|GO:0051707|GO:0051051|GO:0009605|GO:0001817|GO:0009897|GO:0031226|GO:…	cell|response to stimulus|immune system process|signaling|signal transducer activity|cellular process|metabolic process|binding|membrane|developmental process|protein binding|positive regulation of metabolic process|cellular localization|organic substance metabolic process|cell periphery|cellular response to stimulus|regulation of signaling|anatomical structure development|signaling receptor acti…	K05142	tumor necrosis factor receptor superfamily member 4[-]	ssc04060	Cytokine-cytokine receptor interaction - Sus scrofa (pig)	6:58011601-58014416	457	470	384	105	90	96	26.28795851	27.12954893	24.53279861	5.769865513	5.274168091	5.721082866	25.98343535	5.588372157	2.217092182	2.10E-68	8.90E-67	UP
ENSSSCG00000024791	CD59	CD59 molecule, complement regulatory protein [Source:HGNC Symbol;Acc:HGNC:1689]	GO:0005623|GO:0030054|GO:0050896|GO:0002376|GO:0023052|GO:0009987|GO:0008152|GO:0005488|GO:0016020|GO:0005576|GO:0005515|GO:0005615|GO:0071704|GO:0002684|GO:0043227|GO:0071944|GO:0051716|GO:0009986|GO:0019222|GO:0005886|GO:0031224|GO:0006955|GO:0050794|GO:0006950|GO:0030055|GO:0002682|GO:0009605|GO:1903561|GO:0031225|GO:0009897|GO:0031226|GO:0006959|GO:0031982|GO:0007165|GO:0070062|GO:0001848|GO:…	cell|cell junction|response to stimulus|immune system process|signaling|cellular process|metabolic process|binding|membrane|extracellular region|protein binding|extracellular space|organic substance metabolic process|positive regulation of immune system process|membrane-bounded organelle|cell periphery|cellular response to stimulus|cell surface|regulation of metabolic process|plasma membrane|intr…	K04008	CD59 antigen[-]	ssc04640|ssc04610	Hematopoietic cell lineage - Sus scrofa (pig)|Complement and coagulation cascades - Sus scrofa (pig)	2:29777110-29797698	123	129	115	37	25	20	3.371863517	3.548607784	3.501353147	0.968944101	0.698200126	0.568016319	3.473941483	0.745053515	2.221157493	4.31E-32	7.43E-31	UP
ENSSSCG00000007796	DCTPP1	dCTP pyrophosphatase 1 [Source:HGNC Symbol;Acc:HGNC:28777]	GO:0005623|GO:0003824|GO:0009987|GO:0008152|GO:0005488|GO:0016043|GO:0005515|GO:0071704|GO:0097159|GO:0044237|GO:0006807|GO:0036094|GO:0016787|GO:0009056|GO:0005622|GO:0016817|GO:0043169|GO:0022607|GO:0005737|GO:0042802|GO:0019637|GO:0006725|GO:0000166|GO:1901360|GO:0046483|GO:0006139|GO:0032556|GO:0016818|GO:0019439|GO:0005829|GO:0019103|GO:0006796|GO:0006461|GO:0046872|GO:0016462|GO:0051259|GO:…	cell|catalytic activity|cellular process|metabolic process|binding|cellular component organization|protein binding|organic substance metabolic process|organic cyclic compound binding|cellular metabolic process|nitrogen compound metabolic process|small molecule binding|hydrolase activity|catabolic process|intracellular|hydrolase activity, acting on acid anhydrides|cation binding|cellular component…	K16904	dCTP diphosphatase[3.6.1.12]	ssc01100|ssc00240	Metabolic pathways - Sus scrofa (pig)|Pyrimidine metabolism - Sus scrofa (pig)	3:18312091-18315959	161	117	147	33	26	35	19.99236183	14.57898606	20.27364014	3.914593691	3.28917798	4.502683244	18.28166268	3.902151638	2.228055539	3.05E-29	4.77E-28	UP
ENSSSCG00000002252	ARRDC4	arrestin domain containing 4 [Source:HGNC Symbol;Acc:HGNC:28087]	GO:0005623|GO:0009987|GO:0008152|GO:0016020|GO:0009893|GO:0071704|GO:0043227|GO:0071944|GO:0043229|GO:0044237|GO:0019222|GO:0005886|GO:0050794|GO:0012505|GO:0005622|GO:0005768|GO:0005737|GO:0019538|GO:0031323|GO:0050790|GO:0043231|GO:0043085|GO:0051351|GO:0032268|GO:0044267|GO:0051347|GO:0051247|GO:0051246|GO:0036211|GO:0032270|GO:0043412|GO:0051438|GO:0051443|GO:0031401|GO:0006464|GO:0031396|GO:…	cell|cellular process|metabolic process|membrane|positive regulation of metabolic process|organic substance metabolic process|membrane-bounded organelle|cell periphery|intracellular organelle|cellular metabolic process|regulation of metabolic process|plasma membrane|regulation of cellular process|endomembrane system|intracellular|endosome|cytoplasm|protein metabolic process|regulation of cellular…	-	-	-	-	7:87586099-87598954	771	789	682	210	161	126	10.22742644	10.50250425	10.04780535	2.661133395	2.1757499	1.73159821	10.25924535	2.189493835	2.22825532	2.00E-84	1.08E-82	UP
ENSSSCG00000007964	MEFV	-	GO:0005623|GO:0005488|GO:0005622|GO:0043169|GO:0046872|GO:0046914|GO:0008270	cell|binding|intracellular|cation binding|metal ion binding|transition metal ion binding|zinc ion binding	K12803	pyrin[-]	ssc04621	NOD-like receptor signaling pathway - Sus scrofa (pig)	3:40322534-40336490	171	174	165	55	22	36	2.423467771	2.47453622	2.59715952	0.744628597	0.317632741	0.528576627	2.498387837	0.530279322	2.236173054	6.68E-34	1.24E-32	UP
ENSSSCG00000013008	CDCA5	cell division cycle associated 5 [Source:HGNC Symbol;Acc:HGNC:14626]	GO:0005623|GO:0050896|GO:0009987|GO:0008152|GO:0005488|GO:0016020|GO:0016043|GO:0043234|GO:0005515|GO:0051641|GO:0071704|GO:0000785|GO:0043227|GO:0071944|GO:0051716|GO:0043229|GO:0044237|GO:0006807|GO:0005886|GO:0050794|GO:0006950|GO:0005622|GO:0051781|GO:0051983|GO:0007059|GO:0060341|GO:0007049|GO:0051301|GO:0051128|GO:0005737|GO:0033554|GO:0045787|GO:0051130|GO:0000790|GO:0006725|GO:0006996|GO:…	cell|response to stimulus|cellular process|metabolic process|binding|membrane|cellular component organization|protein complex|protein binding|cellular localization|organic substance metabolic process|chromatin|membrane-bounded organelle|cell periphery|cellular response to stimulus|intracellular organelle|cellular metabolic process|nitrogen compound metabolic process|plasma membrane|regulation of …	K17390	sororin[-]	ssc05206	MicroRNAs in cancer - Sus scrofa (pig)	2:6235700-6251633	197	158	224	45	46	37	2.447737053	1.969964194	3.091151717	0.534125016	0.582271641	0.476282791	2.502950988	0.530893149	2.237136611	1.06E-30	1.74E-29	UP
ENSSSCG00000005094	TMEM30B	transmembrane protein 30B [Source:HGNC Symbol;Acc:HGNC:27254]	GO:0009987|GO:0005488|GO:0016020|GO:0005515|GO:0051641|GO:0051050|GO:0031224|GO:0050794|GO:0060341|GO:0090316|GO:0051222|GO:0045184|GO:0032388|GO:0008104|GO:0032880|GO:0016021|GO:0006810|GO:0051649|GO:0070201|GO:0046907|GO:1903827|GO:0015031|GO:0051223|GO:0034613|GO:0070863|GO:0032386|GO:0016482|GO:0033157|GO:0032527|GO:0006886|GO:0070861	cellular process|binding|membrane|protein binding|cellular localization|positive regulation of transport|intrinsic component of membrane|regulation of cellular process|regulation of cellular localization|positive regulation of intracellular protein transport|positive regulation of protein transport|establishment of protein localization|positive regulation of intracellular transport|protein locali…	-	-	-	-	1:211526244-211527305	32	34	35	4	13	5	1.885814237	2.010616242	2.290783794	0.225182826	0.780482911	0.305282636	2.062404758	0.436982791	2.238679127	2.09E-10	1.16E-09	UP
ENSSSCG00000024585	ACTRT3	actin-related protein T3 [Source:HGNC Symbol;Acc:HGNC:24022]	GO:0005623|GO:0005488|GO:0005515|GO:0043227|GO:0043229|GO:0005622|GO:0043231|GO:0005634|GO:0001673	cell|binding|protein binding|membrane-bounded organelle|intracellular organelle|intracellular|intracellular membrane-bounded organelle|nucleus|male germ cell nucleus	-	-	-	-	13:117156575-117158598	5	9	5	0	0	4	0.279632567	0.505108199	0.310613077	0	0	0.231785637	0.365117948	0.077261879	2.240533922	0.004901307	0.011117939	UP
ENSSSCG00000013545	TUBB4A	tubulin, beta 4A class IVa [Source:HGNC Symbol;Acc:HGNC:20774]	GO:0005623|GO:0003824|GO:0009987|GO:0008152|GO:0005198|GO:0005488|GO:0005576|GO:0016043|GO:0043234|GO:0005515|GO:0005929|GO:0042995|GO:0043227|GO:0043229|GO:0097159|GO:0036094|GO:0016787|GO:0043209|GO:0005200|GO:0044297|GO:0005622|GO:1903561|GO:0016817|GO:0031982|GO:0005874|GO:0070062|GO:0036477|GO:0022607|GO:0005737|GO:0001882|GO:0043005|GO:0043025|GO:0000166|GO:0043231|GO:0007017|GO:0005634|GO:…	cell|catalytic activity|cellular process|metabolic process|structural molecule activity|binding|extracellular region|cellular component organization|protein complex|protein binding|cilium|cell projection|membrane-bounded organelle|intracellular organelle|organic cyclic compound binding|small molecule binding|hydrolase activity|myelin sheath|structural constituent of cytoskeleton|cell body|intrace…	K07375	tubulin beta[-]	ssc04145|ssc04540	Phagosome - Sus scrofa (pig)|Gap junction - Sus scrofa (pig)	2:73063907-73085299	98	135	113	31	23	22	2.751587683	3.803607503	3.523810443	0.831500635	0.657909941	0.639957524	3.359668543	0.709789366	2.242856041	1.74E-24	2.26E-23	UP
ENSSSCG00000025211	-	-	GO:0003824|GO:0009987|GO:0008152|GO:0071704|GO:0044237|GO:0016787|GO:0019538|GO:0016788|GO:0042578|GO:0044267|GO:0036211|GO:0006796|GO:0043412|GO:0016311|GO:0006464|GO:0016791|GO:0006470|GO:0004721|GO:0004722	catalytic activity|cellular process|metabolic process|organic substance metabolic process|cellular metabolic process|hydrolase activity|protein metabolic process|hydrolase activity, acting on ester bonds|phosphoric ester hydrolase activity|cellular protein metabolic process|protein modification process|phosphate-containing compound metabolic process|macromolecule modification|dephosphorylation|ce…	-	-	-	-	5:30315040-30339341	93	85	80	31	18	8	4.346811129	3.986696133	4.15293267	1.384178428	0.85709255	0.387405717	4.162146644	0.876225565	2.247953583	4.66E-22	5.31E-21	UP
ENSSSCG00000011444	NT5DC2	5'-nucleotidase domain containing 2 [Source:HGNC Symbol;Acc:HGNC:25717]	GO:0003824|GO:0009987|GO:0008152|GO:0005488|GO:0044237|GO:0016787|GO:0043169|GO:0016788|GO:0042578|GO:0006796|GO:0046872|GO:0016311|GO:0016791|GO:0008252|GO:0008253	catalytic activity|cellular process|metabolic process|binding|cellular metabolic process|hydrolase activity|cation binding|hydrolase activity, acting on ester bonds|phosphoric ester hydrolase activity|phosphate-containing compound metabolic process|metal ion binding|dephosphorylation|phosphatase activity|nucleotidase activity|5'-nucleotidase activity	-	-	-	-	13:37868518-37876779	1693	1809	1672	467	328	337	20.92343265	22.43460965	22.95022859	5.513528797	4.129720565	4.314896626	22.10275697	4.652715329	2.248081509	6.47E-117	4.93E-115	UP
ENSSSCG00000022226	FASLG	Fas ligand (TNF superfamily, member 6) [Source:HGNC Symbol;Acc:HGNC:11936]	GO:0005623|GO:0050896|GO:0002376|GO:0023052|GO:0009987|GO:0008152|GO:0005488|GO:0016020|GO:0032502|GO:0005576|GO:0005515|GO:0009058|GO:0005615|GO:0071704|GO:0043227|GO:0071944|GO:0051716|GO:0043229|GO:0023051|GO:0048856|GO:0009986|GO:0044237|GO:0006807|GO:0009653|GO:0019222|GO:0050793|GO:0005886|GO:0048646|GO:0031224|GO:0006955|GO:0050794|GO:0005622|GO:1903561|GO:0051171|GO:0048869|GO:0009897|GO:…	cell|response to stimulus|immune system process|signaling|cellular process|metabolic process|binding|membrane|developmental process|extracellular region|protein binding|biosynthetic process|extracellular space|organic substance metabolic process|membrane-bounded organelle|cell periphery|cellular response to stimulus|intracellular organelle|regulation of signaling|anatomical structure development|…	-	-	-	-	9:126641117-126647827	12	8	8	1	3	2	1.034481713	0.692040151	0.765927036	0.082371802	0.263449648	0.178628187	0.8308163	0.174816545	2.248687786	0.00026561	0.00075753	UP
ENSSSCG00000026232	-	-	-	-	-	-	-	-	8:12433804-12487861	40	33	37	8	11	5	0.659136912	0.545676546	0.677153277	0.125931628	0.184666462	0.085363391	0.627322245	0.13198716	2.248809132	1.61E-12	1.04E-11	UP
ENSSSCG00000017799	CPD	carboxypeptidase D [Source:HGNC Symbol;Acc:HGNC:2301]	GO:0003824|GO:0008152|GO:0005488|GO:0016020|GO:0005576|GO:0071704|GO:0043227|GO:0016787|GO:0031224|GO:1903561|GO:0031982|GO:0043169|GO:0070062|GO:0008233|GO:0019538|GO:0016021|GO:0006508|GO:0046872|GO:0046914|GO:0008237|GO:0008238|GO:0008270|GO:0008235|GO:0004180|GO:0004181	catalytic activity|metabolic process|binding|membrane|extracellular region|organic substance metabolic process|membrane-bounded organelle|hydrolase activity|intrinsic component of membrane|extracellular vesicle|vesicle|cation binding|extracellular exosome|peptidase activity|protein metabolic process|integral component of membrane|proteolysis|metal ion binding|transition metal ion binding|metallop…	-	-	-	-	12:48551876-48622821	1376	1278	1222	361	243	243	10.75922927	10.02761012	10.61227879	2.696538508	1.935705164	1.968488558	10.46637272	2.200244077	2.250026063	2.52E-116	1.92E-114	UP
ENSSSCG00000013772	ASF1B	-	GO:0005623|GO:0009987|GO:0005488|GO:0016043|GO:0043234|GO:0005515|GO:0000785|GO:0043227|GO:0043229|GO:0005622|GO:0022607|GO:0042393|GO:0000790|GO:0006996|GO:0043231|GO:0005634|GO:0005654|GO:0051276|GO:0006325|GO:0031981|GO:0000228|GO:0006461|GO:0005694|GO:0031497|GO:0006334|GO:0006333|GO:0071103|GO:0034728|GO:0065004|GO:0034622|GO:0006335|GO:0006336	cell|cellular process|binding|cellular component organization|protein complex|protein binding|chromatin|membrane-bounded organelle|intracellular organelle|intracellular|cellular component assembly|histone binding|nuclear chromatin|organelle organization|intracellular membrane-bounded organelle|nucleus|nucleoplasm|chromosome organization|chromatin organization|nuclear lumen|nuclear chromosome|prot…	-	-	-	-	2:65338638-65348235	183	165	210	45	33	44	6.355753274	5.750463858	8.100455548	1.493000946	1.167607883	1.583202354	6.73555756	1.414603728	2.251399407	1.12E-33	2.07E-32	UP
ENSSSCG00000000901	FGD6	FYVE, RhoGEF and PH domain containing 6 [Source:HGNC Symbol;Acc:HGNC:21740]	GO:0050896|GO:0023052|GO:0009987|GO:0008152|GO:0005488|GO:0005085|GO:0009893|GO:0051716|GO:0023051|GO:0019222|GO:0050794|GO:0007165|GO:0043169|GO:0010646|GO:0009966|GO:0050790|GO:0007154|GO:0043085|GO:0005088|GO:1902531|GO:0051345|GO:0035556|GO:0005089|GO:0046872|GO:0043547|GO:0051056|GO:0007264|GO:0043087|GO:0007265|GO:0046578|GO:0035023|GO:0007266	response to stimulus|signaling|cellular process|metabolic process|binding|guanyl-nucleotide exchange factor activity|positive regulation of metabolic process|cellular response to stimulus|regulation of signaling|regulation of metabolic process|regulation of cellular process|signal transduction|cation binding|regulation of cell communication|regulation of signal transduction|regulation of catalyti…	-	-	-	-	5:92308676-92474137	14	9	8	7	0	0	0.203953476	0.131567988	0.12943739	0.097413034	0	0	0.154986285	0.032471011	2.254916326	0.000212692	0.000616782	UP
ENSSSCG00000013775	ADGRE5	CD97 antigen [Source:RefSeq peptide;Acc:NP_999090]	GO:0030054|GO:0050896|GO:0023052|GO:0004871|GO:0009987|GO:0005488|GO:0016020|GO:0005576|GO:0005515|GO:0043227|GO:0051716|GO:0038023|GO:0004872|GO:0031224|GO:0050794|GO:0030055|GO:1903561|GO:0031982|GO:0007165|GO:0043169|GO:0070062|GO:0005912|GO:0007154|GO:0016021|GO:0004888|GO:0005925|GO:0007166|GO:0004930|GO:0007186|GO:0046872|GO:0005509	cell junction|response to stimulus|signaling|signal transducer activity|cellular process|binding|membrane|extracellular region|protein binding|membrane-bounded organelle|cellular response to stimulus|signaling receptor activity|receptor activity|intrinsic component of membrane|regulation of cellular process|cell-substrate junction|extracellular vesicle|vesicle|signal transduction|cation binding|e…	-	-	-	-	2:65098447-65115752	4220	4312	3642	984	853	799	47.43324706	48.63546745	45.4658362	10.56578482	9.767663796	9.304258505	47.17818357	9.879235708	2.255648534	2.02E-145	2.04E-143	UP
ENSSSCG00000010437	PAPSS2	3'-phosphoadenosine 5'-phosphosulfate synthase 2 [Source:HGNC Symbol;Acc:HGNC:8604]	GO:0003824|GO:0050896|GO:0009987|GO:0008152|GO:0005488|GO:0032502|GO:0009058|GO:0071704|GO:0048856|GO:0097159|GO:0016740|GO:0044237|GO:0006807|GO:0036094|GO:0006950|GO:0006082|GO:0050878|GO:0016772|GO:0009611|GO:0001882|GO:0019637|GO:0006725|GO:0048513|GO:0007275|GO:0060348|GO:0044249|GO:0000166|GO:0006790|GO:1901360|GO:0046483|GO:0006139|GO:0009116|GO:0007596|GO:0007599|GO:1901137|GO:0016773|GO:…	catalytic activity|response to stimulus|cellular process|metabolic process|binding|developmental process|biosynthetic process|organic substance metabolic process|anatomical structure development|organic cyclic compound binding|transferase activity|cellular metabolic process|nitrogen compound metabolic process|small molecule binding|response to stress|organic acid metabolic process|regulation of b…	-	-	-	-	14:108701140-108789588	2099	2066	1815	580	382	340	27.15851439	26.82426086	26.08224947	7.168991488	5.035333052	4.557610629	26.68834157	5.587311723	2.255983441	1.97E-94	1.22E-92	UP
ENSSSCG00000030620	-	-	GO:0005623|GO:0003824|GO:0050896|GO:0023052|GO:0009987|GO:0008152|GO:0016020|GO:0009058|GO:0071704|GO:0071944|GO:0051716|GO:0044237|GO:0006807|GO:0005886|GO:0031224|GO:0050794|GO:0016829|GO:0005622|GO:0007165|GO:0004016|GO:0019637|GO:0006725|GO:0044249|GO:0007154|GO:1901360|GO:0016021|GO:0046483|GO:0006139|GO:0016849|GO:0035556|GO:1901137|GO:0007186|GO:0006796|GO:0046390|GO:0009117|GO:0009259|GO:…	cell|catalytic activity|response to stimulus|signaling|cellular process|metabolic process|membrane|biosynthetic process|organic substance metabolic process|cell periphery|cellular response to stimulus|cellular metabolic process|nitrogen compound metabolic process|plasma membrane|intrinsic component of membrane|regulation of cellular process|lyase activity|intracellular|signal transduction|adenyla…	-	-	-	-	GL892673.2:15066-27147	20	17	27	5	5	4	0.484591946	0.413332259	0.726577375	0.115736001	0.12341234	0.100413522	0.541500527	0.113187287	2.258250809	1.03E-07	4.44E-07	UP
ENSSSCG00000025977	SNX24	sorting nexin 24 [Source:HGNC Symbol;Acc:HGNC:21533]	GO:0005488|GO:0008289|GO:0005543|GO:0035091|GO:1901981|GO:0032266|GO:0010314|GO:0070273	binding|lipid binding|phospholipid binding|phosphatidylinositol binding|phosphatidylinositol phosphate binding|phosphatidylinositol-3-phosphate binding|phosphatidylinositol-5-phosphate binding|phosphatidylinositol-4-phosphate binding	-	-	-	-	2:131507534-131668175	765	701	588	158	115	169	16.94778091	15.58378139	14.46781778	3.343841861	2.595499388	3.878835251	15.66646003	3.2727255	2.259114721	1.49E-59	5.34E-58	UP
ENSSSCG00000023807	ACO1	aconitase 1, soluble [Source:HGNC Symbol;Acc:HGNC:117]	GO:0005623|GO:0003824|GO:0050896|GO:0009987|GO:0008152|GO:0005488|GO:0032502|GO:0005576|GO:0005515|GO:0009058|GO:0071704|GO:0043227|GO:0043229|GO:0048856|GO:0097159|GO:0044237|GO:0006807|GO:0019222|GO:0050794|GO:0016829|GO:0012505|GO:0005622|GO:1903561|GO:0051171|GO:0007586|GO:0031982|GO:0006082|GO:0051536|GO:0009791|GO:0070062|GO:0042592|GO:0005737|GO:0005794|GO:0019538|GO:0007275|GO:0019725|GO:…	cell|catalytic activity|response to stimulus|cellular process|metabolic process|binding|developmental process|extracellular region|protein binding|biosynthetic process|organic substance metabolic process|membrane-bounded organelle|intracellular organelle|anatomical structure development|organic cyclic compound binding|cellular metabolic process|nitrogen compound metabolic process|regulation of me…	K01681	aconitate hydratase[4.2.1.3]	ssc01100|ssc01200|ssc01230|ssc00020|ssc00630|ssc01210	Metabolic pathways - Sus scrofa (pig)|Carbon metabolism - Sus scrofa (pig)|Biosynthesis of amino acids - Sus scrofa (pig)|Citrate cycle (TCA cycle) - Sus scrofa (pig)|Glyoxylate and dicarboxylate metabolism - Sus scrofa (pig)|2-Oxocarboxylic acid metabolism - Sus scrofa (pig)	10:38194852-38240593	2743	2647	2545	692	522	507	47.77912641	46.26689074	49.23513438	11.51475422	9.263045469	9.14923132	47.76038384	9.975677002	2.259327773	2.28E-156	2.47E-154	UP
ENSSSCG00000009502	-	-	GO:0003824|GO:0009987|GO:0008152|GO:0009058|GO:0071704|GO:0016740|GO:0044237|GO:0006807|GO:0006486|GO:0006725|GO:0019538|GO:0044249|GO:0016757|GO:1901360|GO:0005975|GO:0046483|GO:0006139|GO:0034645|GO:0009059|GO:0070085|GO:0009225|GO:1901137|GO:0044267|GO:0009100|GO:0036211|GO:0016758|GO:0043412|GO:0009101|GO:0046527|GO:0035251|GO:0006464|GO:0006011|GO:0097359|GO:0003980	catalytic activity|cellular process|metabolic process|biosynthetic process|organic substance metabolic process|transferase activity|cellular metabolic process|nitrogen compound metabolic process|protein glycosylation|cellular aromatic compound metabolic process|protein metabolic process|cellular biosynthetic process|transferase activity, transferring glycosyl groups|organic cyclic compound metabo…	-	-	-	-	11:72265092-72406500	11	7	5	3	1	1	0.173844875	0.111016723	0.087771726	0.045288443	0.016099701	0.01637425	0.124211108	0.025920798	2.260612159	0.001326626	0.003359638	UP
ENSSSCG00000013655	ICAM1	-	GO:0005623|GO:0030054|GO:0050896|GO:0002376|GO:0023052|GO:0009987|GO:0008152|GO:0005488|GO:0040011|GO:0016020|GO:0032502|GO:0005576|GO:0016043|GO:0005515|GO:0005615|GO:0019882|GO:0009893|GO:0071704|GO:0002684|GO:0043227|GO:0071944|GO:0051716|GO:0023051|GO:0048856|GO:0023057|GO:0009986|GO:0044237|GO:0040012|GO:0050900|GO:0019222|GO:0007155|GO:0005886|GO:0031224|GO:0006955|GO:0050794|GO:0044406|GO:…	cell|cell junction|response to stimulus|immune system process|signaling|cellular process|metabolic process|binding|locomotion|membrane|developmental process|extracellular region|cellular component organization|protein binding|extracellular space|antigen processing and presentation|positive regulation of metabolic process|organic substance metabolic process|positive regulation of immune system pro…	K06490	intercellular adhesion molecule 1[-]	ssc05166|ssc05169|ssc05164|ssc04514|ssc04670|ssc04668|ssc04650|ssc05323|ssc04933|ssc04064|ssc05144|ssc05416|ssc05150|ssc05143	HTLV-I infection - Sus scrofa (pig)|Epstein-Barr virus infection - Sus scrofa (pig)|Influenza A - Sus scrofa (pig)|Cell adhesion molecules (CAMs) - Sus scrofa (pig)|Leukocyte transendothelial migration - Sus scrofa (pig)|TNF signaling pathway - Sus scrofa (pig)|Natural killer cell mediated cytotoxicity - Sus scrofa (pig)|Rheumatoid arthritis - Sus scrofa (pig)|AGE-RAGE signaling pathway in diabet…	2:69431300-69556700	502	510	494	139	89	99	6.821018172	6.953767909	7.454993072	1.804248985	1.231988725	1.39361808	7.076593051	1.476618597	2.260757724	1.71E-78	8.53E-77	UP
ENSSSCG00000004920	-	-	-	-	-	-	-	-	1:180185937-180187416	9	6	8	2	2	1	1.510121428	1.010271578	1.490785598	0.320653771	0.341848872	0.173839227	1.337059534	0.278780624	2.261861509	0.001075133	0.00277086	UP
ENSSSCG00000027414	-	-	-	-	-	-	-	-	3:84809462-84818172	4	4	6	0	3	0	0.445491904	0.446938972	0.742076995	0	0.340328192	0	0.544835957	0.113442731	2.263857751	0.015416856	0.031620736	UP
ENSSSCG00000015563	RGL1	ral guanine nucleotide dissociation stimulator-like 1 [Source:HGNC Symbol;Acc:HGNC:30281]	GO:0005623|GO:0050896|GO:0023052|GO:0009987|GO:0008152|GO:0005085|GO:0009893|GO:0051716|GO:0019222|GO:0050794|GO:0005622|GO:0007165|GO:0050790|GO:0007154|GO:0043085|GO:0005088|GO:0051345|GO:0035556|GO:0008321|GO:0043547|GO:0007264|GO:0043087	cell|response to stimulus|signaling|cellular process|metabolic process|guanyl-nucleotide exchange factor activity|positive regulation of metabolic process|cellular response to stimulus|regulation of metabolic process|regulation of cellular process|intracellular|signal transduction|regulation of catalytic activity|cell communication|positive regulation of catalytic activity|Ras guanyl-nucleotide e…	K17635	ral guanine nucleotide dissociation stimulator-like 1[-]	ssc04014	Ras signaling pathway - Sus scrofa (pig)	9:137378038-137471014	1966	2004	1759	481	355	397	56.64914918	57.94439786	56.29250747	13.24009329	10.42099699	11.85128006	56.96201817	11.83745678	2.266641104	1.61E-128	1.37E-126	UP
ENSSSCG00000016504	TBXAS1	thromboxane-A synthase [Source:RefSeq peptide;Acc:NP_999211]	GO:0003824|GO:0008152|GO:0005488|GO:0016020|GO:0016491|GO:0097159|GO:0031224|GO:0046906|GO:0043169|GO:0055114|GO:0016705|GO:0016021|GO:0004497|GO:0020037|GO:0046872|GO:0046914|GO:0005506	catalytic activity|metabolic process|binding|membrane|oxidoreductase activity|organic cyclic compound binding|intrinsic component of membrane|tetrapyrrole binding|cation binding|oxidation-reduction process|oxidoreductase activity, acting on paired donors, with incorporation or reduction of molecular oxygen|integral component of membrane|monooxygenase activity|heme binding|metal ion binding|transi…	K01832	thromboxane-A synthase[5.3.99.5]	ssc01100|ssc04611|ssc00590	Metabolic pathways - Sus scrofa (pig)|Platelet activation - Sus scrofa (pig)|Arachidonic acid metabolism - Sus scrofa (pig)	18:10223766-10394083	647	647	612	155	121	134	22.67213075	22.75077602	23.81850369	5.188660399	4.319605072	4.864701696	23.08047015	4.790989056	2.268277189	5.32E-99	3.47E-97	UP
ENSSSCG00000004624	MAPK6	mitogen-activated protein kinase 6 [Source:HGNC Symbol;Acc:HGNC:6879]	GO:0005623|GO:0003824|GO:0050896|GO:0023052|GO:0004871|GO:0009987|GO:0008152|GO:0005488|GO:0005515|GO:0071704|GO:0043227|GO:0051716|GO:0043229|GO:0097159|GO:0016740|GO:0044237|GO:0005057|GO:0036094|GO:0050794|GO:0005622|GO:0004702|GO:0007165|GO:0016772|GO:0023014|GO:0001882|GO:0019899|GO:0019538|GO:0000166|GO:0046983|GO:0043231|GO:0007154|GO:0005634|GO:0004707|GO:0019900|GO:0035556|GO:0044267|GO:…	cell|catalytic activity|response to stimulus|signaling|signal transducer activity|cellular process|metabolic process|binding|protein binding|organic substance metabolic process|membrane-bounded organelle|cellular response to stimulus|intracellular organelle|organic cyclic compound binding|transferase activity|cellular metabolic process|receptor signaling protein activity|small molecule binding|re…	-	-	-	-	1:132815458-132850067	2126	2025	1949	455	391	457	31.34406596	29.95855102	31.91380831	6.408248243	5.87273488	6.980274365	31.07214176	6.420419163	2.274882295	5.68E-118	4.39E-116	UP
ENSSSCG00000009972	KREMEN1	kringle containing transmembrane protein 1 [Source:HGNC Symbol;Acc:HGNC:17550]	GO:0050896|GO:0023052|GO:0009987|GO:0005488|GO:0016020|GO:0005515|GO:0051716|GO:0031224|GO:0050794|GO:0006950|GO:0007165|GO:0006952|GO:0007154|GO:0016021|GO:0007166|GO:0016055	response to stimulus|signaling|cellular process|binding|membrane|protein binding|cellular response to stimulus|intrinsic component of membrane|regulation of cellular process|response to stress|signal transduction|defense response|cell communication|integral component of membrane|cell surface receptor signaling pathway|Wnt signaling pathway	-	-	-	-	14:49218205-49284491	28	18	23	8	6	1	1.129103267	0.728371231	1.030101705	0.308175466	0.246474799	0.04177966	0.962525401	0.198809975	2.275434471	4.39E-08	1.97E-07	UP
ENSSSCG00000013352	E2F8	E2F transcription factor 8 [Source:HGNC Symbol;Acc:HGNC:24727]	GO:0005623|GO:0000988|GO:0022414|GO:0000003|GO:0009987|GO:0008152|GO:0005488|GO:0001071|GO:0032502|GO:0043234|GO:0005515|GO:0009058|GO:0009893|GO:0071704|GO:0043227|GO:0044702|GO:0043229|GO:0048856|GO:0097159|GO:0044237|GO:0006807|GO:0009653|GO:0008283|GO:0019222|GO:0048646|GO:0050794|GO:0000989|GO:0003006|GO:0005622|GO:0003700|GO:0051171|GO:0048869|GO:0007049|GO:0051301|GO:0003712|GO:0048514|GO:…	cell|transcription factor activity, protein binding|reproductive process|reproduction|cellular process|metabolic process|binding|nucleic acid binding transcription factor activity|developmental process|protein complex|protein binding|biosynthetic process|positive regulation of metabolic process|organic substance metabolic process|membrane-bounded organelle|single organism reproductive process|int…	-	-	-	-	2:43158560-43173664	89	67	98	26	15	14	1.79390637	1.355154258	2.19385464	0.500634082	0.308013681	0.292344305	1.780971756	0.366997356	2.278823063	9.48E-20	9.57E-19	UP
ENSSSCG00000000291	-	-	-	-	-	-	-	-	5:20410225-20411195	403	394	359	106	66	75	26.02859931	25.53558224	25.75227171	6.540160585	4.34268195	5.018487997	25.77215109	5.300443511	2.281627971	5.65E-72	2.56E-70	UP
ENSSSCG00000003259	OSCAR	osteoclast associated, immunoglobulin-like receptor [Source:HGNC Symbol;Acc:HGNC:29960]	GO:0005488|GO:0016020|GO:0005515|GO:0031224|GO:0016021	binding|membrane|protein binding|intrinsic component of membrane|integral component of membrane	K14377	osteoclast-associated immunoglobulin-like receptor[-]	ssc04380	Osteoclast differentiation - Sus scrofa (pig)	6:53187908-53195431	124	166	124	34	31	23	9.173175889	12.32284964	10.18817586	2.402786227	2.336311791	1.762774648	10.56140047	2.167290889	2.284836445	2.35E-27	3.44E-26	UP
ENSSSCG00000030869	CH242-210O13.1	-	-	-	-	-	-	-	X:86397408-86397744	4	4	6	1	1	1	0.742927151	0.745340362	1.237528994	0.177453793	0.189183426	0.19240959	0.908598836	0.186348936	2.285636872	0.013625967	0.02829113	UP
ENSSSCG00000007650	STAG3	stromal antigen 3 [Source:HGNC Symbol;Acc:HGNC:11356]	GO:0005623|GO:0022414|GO:0000003|GO:0009987|GO:0005488|GO:0016043|GO:0043234|GO:0005515|GO:0051641|GO:0043227|GO:0044702|GO:0043229|GO:0051321|GO:0005622|GO:0007059|GO:0007049|GO:0070192|GO:0006996|GO:0008104|GO:0007126|GO:0043231|GO:0008278|GO:0005634|GO:0007127|GO:0051276|GO:0031981|GO:0030893|GO:0007129|GO:0005730|GO:0000228|GO:0034613|GO:0005694|GO:0045132|GO:0000794|GO:0034991|GO:0033365|GO:…	cell|reproductive process|reproduction|cellular process|binding|cellular component organization|protein complex|protein binding|cellular localization|membrane-bounded organelle|single organism reproductive process|intracellular organelle|meiotic cell cycle|intracellular|chromosome segregation|cell cycle|chromosome organization involved in meiotic cell cycle|organelle organization|protein localiza…	-	-	-	-	3:7310191-7345087	4	14	5	4	1	0	0.061454701	0.215820434	0.085315669	0.058700089	0.015649194	0	0.120863601	0.024783094	2.285951611	0.006555629	0.014482664	UP
ENSSSCG00000016022	ZNF804A	zinc finger protein 804A [Source:HGNC Symbol;Acc:HGNC:21711]	-	-	-	-	-	-	15:99842480-99847872	31	25	23	10	5	2	0.575876136	0.466030981	0.4745378	0.177468738	0.09461979	0.03849334	0.505481639	0.10352729	2.287647577	2.00E-09	1.01E-08	UP
ENSSSCG00000000105	KDELR3	-	GO:0005623|GO:0009987|GO:0005488|GO:0016020|GO:0042175|GO:0051641|GO:0043227|GO:0043229|GO:0033218|GO:0031224|GO:0005789|GO:0012505|GO:0031090|GO:0005622|GO:0051651|GO:0098588|GO:0005737|GO:0045184|GO:0008104|GO:0005783|GO:0043231|GO:0016021|GO:0006810|GO:0042277|GO:0015031|GO:0005048|GO:0034613|GO:0032507|GO:0033365|GO:0046923|GO:0051220|GO:0070972|GO:0035437|GO:0006621	cell|cellular process|binding|membrane|nuclear outer membrane-endoplasmic reticulum membrane network|cellular localization|membrane-bounded organelle|intracellular organelle|amide binding|intrinsic component of membrane|endoplasmic reticulum membrane|endomembrane system|organelle membrane|intracellular|maintenance of location in cell|bounding membrane of organelle|cytoplasm|establishment of prote…	-	-	-	-	5:6786308-6796826	309	274	257	75	47	56	11.4769879	10.21229893	10.60173758	2.661128007	1.778431496	2.154881688	10.76367481	2.198147064	2.291810894	4.71E-59	1.66E-57	UP
ENSSSCG00000017338	PLCD3	phospholipase C, delta 3 [Source:HGNC Symbol;Acc:HGNC:9061]	GO:0005623|GO:0003824|GO:0022414|GO:0000003|GO:0050896|GO:0023052|GO:0004871|GO:0009987|GO:0008152|GO:0005488|GO:0032502|GO:0005515|GO:0071704|GO:0044702|GO:0051716|GO:0048856|GO:0016787|GO:0009653|GO:0008283|GO:0009056|GO:0048646|GO:0050794|GO:0003006|GO:0005622|GO:0060674|GO:0007165|GO:0042127|GO:0048514|GO:0048608|GO:0001525|GO:0048568|GO:0001892|GO:0048513|GO:0006629|GO:0007275|GO:0060711|GO:…	cell|catalytic activity|reproductive process|reproduction|response to stimulus|signaling|signal transducer activity|cellular process|metabolic process|binding|developmental process|protein binding|organic substance metabolic process|single organism reproductive process|cellular response to stimulus|anatomical structure development|hydrolase activity|anatomical structure morphogenesis|cell prolife…	K05857	phosphatidylinositol phospholipase C, delta[3.1.4.11]	ssc01100|ssc04020|ssc04919|ssc04933|ssc04070|ssc00562	Metabolic pathways - Sus scrofa (pig)|Calcium signaling pathway - Sus scrofa (pig)|Thyroid hormone signaling pathway - Sus scrofa (pig)|AGE-RAGE signaling pathway in diabetic complications - Sus scrofa (pig)|Phosphatidylinositol signaling system - Sus scrofa (pig)|Inositol phosphate metabolism - Sus scrofa (pig)	12:18530591-18551323	5	3	10	3	0	1	0.102559437	0.061745256	0.227819989	0.05878146	0	0.021252714	0.130708227	0.026678058	2.292624395	0.009741807	0.020779713	UP
ENSSSCG00000020987	WDR31	WD repeat domain 31 [Source:HGNC Symbol;Acc:HGNC:21421]	GO:0005488|GO:0005515	binding|protein binding	-	-	-	-	1:284700421-284711141	5	9	9	3	2	0	0.272094646	0.491492239	0.544006563	0.155949768	0.110877939	0	0.435864483	0.088942569	2.292933668	0.001410807	0.003556709	UP
ENSSSCG00000026522	-	-	GO:0003824|GO:0008152|GO:0005488|GO:0097159|GO:0048037|GO:0043169|GO:0030170|GO:0046872|GO:0046914|GO:0030151	catalytic activity|metabolic process|binding|organic cyclic compound binding|cofactor binding|cation binding|pyridoxal phosphate binding|metal ion binding|transition metal ion binding|molybdenum ion binding	-	-	-	-	6:112593223-112614675	5	5	4	2	0	1	0.284204217	0.285228313	0.252526352	0.108632022	0	0.058893762	0.273986294	0.055841928	2.294683067	0.013276811	0.02762776	UP
ENSSSCG00000002039	MMP14	-	GO:0003824|GO:0031012|GO:0040007|GO:0009987|GO:0008152|GO:0005488|GO:0040011|GO:0016020|GO:0016043|GO:0071704|GO:0040008|GO:0040012|GO:0045927|GO:0016787|GO:0016049|GO:0031224|GO:0050794|GO:0040017|GO:0048870|GO:0043169|GO:0016477|GO:0006928|GO:0051128|GO:0051270|GO:0001558|GO:2000145|GO:2000147|GO:0008233|GO:0030307|GO:0019538|GO:0051272|GO:0016021|GO:0030334|GO:0030335|GO:0006508|GO:0046872|GO:…	catalytic activity|extracellular matrix|growth|cellular process|metabolic process|binding|locomotion|membrane|cellular component organization|organic substance metabolic process|regulation of growth|regulation of locomotion|positive regulation of growth|hydrolase activity|cell growth|intrinsic component of membrane|regulation of cellular process|positive regulation of locomotion|cell motility|cat…	K07763	matrix metalloproteinase-14 (membrane-inserted)[3.4.24.80]	ssc04668|ssc04912	TNF signaling pathway - Sus scrofa (pig)|GnRH signaling pathway - Sus scrofa (pig)	7:81413668-81425248	15183	15104	13041	3677	2621	2840	245.3464447	244.9164884	234.0496045	56.76128684	43.14797201	47.54502186	241.4375126	49.1514269	2.296344643	2.16E-136	1.99E-134	UP
ENSSSCG00000002635	SPIRE2	spire-type actin nucleation factor 2 [Source:HGNC Symbol;Acc:HGNC:30623]	GO:0005623|GO:0022414|GO:0000003|GO:0009987|GO:0005488|GO:0016020|GO:0016043|GO:0005515|GO:0051641|GO:0043227|GO:0044702|GO:0071944|GO:0043229|GO:0044089|GO:0009986|GO:0050794|GO:0051321|GO:0031090|GO:0005622|GO:0031334|GO:0030029|GO:0031982|GO:0007049|GO:0051301|GO:0051128|GO:0051295|GO:0022607|GO:0008092|GO:0032535|GO:0005737|GO:0051130|GO:0032154|GO:0006996|GO:0043254|GO:0051640|GO:0033206|GO:…	cell|reproductive process|reproduction|cellular process|binding|membrane|cellular component organization|protein binding|cellular localization|membrane-bounded organelle|single organism reproductive process|cell periphery|intracellular organelle|positive regulation of cellular component biogenesis|cell surface|regulation of cellular process|meiotic cell cycle|organelle membrane|intracellular|posi…	K02098	spire[-]	ssc04320	Dorso-ventral axis formation - Sus scrofa (pig)	6:285352-369193	20	20	17	5	2	5	0.428664725	0.430144521	0.404681704	0.102378798	0.043667681	0.111030876	0.42116365	0.085692452	2.297140888	1.23E-07	5.25E-07	UP
ENSSSCG00000025754	ZGLP1	zinc finger, GATA-like protein 1 [Source:HGNC Symbol;Acc:HGNC:37245]	GO:0005623|GO:0022414|GO:0000003|GO:0009987|GO:0008152|GO:0005488|GO:0001071|GO:0032502|GO:0043234|GO:0005515|GO:0009058|GO:0009893|GO:0071704|GO:0043227|GO:0044702|GO:0043229|GO:0048856|GO:0097159|GO:0044237|GO:0006807|GO:0019222|GO:0019953|GO:0050794|GO:0048609|GO:0003006|GO:0005622|GO:0003700|GO:0051171|GO:0003682|GO:0048869|GO:0009994|GO:0043169|GO:0008134|GO:0007281|GO:0005667|GO:0009890|GO:…	cell|reproductive process|reproduction|cellular process|metabolic process|binding|nucleic acid binding transcription factor activity|developmental process|protein complex|protein binding|biosynthetic process|positive regulation of metabolic process|organic substance metabolic process|membrane-bounded organelle|single organism reproductive process|intracellular organelle|anatomical structure devel…	-	-	-	-	2:69455652-69458919	4	6	9	1	0	3	0.134461037	0.20237986	0.335986868	0.03211704	0	0.104471587	0.224275921	0.045529542	2.300399874	0.00431341	0.009888707	UP
ENSSSCG00000029805	RHOBTB3	Rho-related BTB domain containing 3 [Source:HGNC Symbol;Acc:HGNC:18757]	GO:0005623|GO:0003824|GO:0050896|GO:0023052|GO:0009987|GO:0005488|GO:0005576|GO:0005515|GO:0051641|GO:0043227|GO:0051716|GO:0097159|GO:0036094|GO:0016787|GO:0050794|GO:0005622|GO:1903561|GO:0016817|GO:0031982|GO:0007165|GO:0070062|GO:0005737|GO:0001882|GO:0019899|GO:0000166|GO:0007154|GO:0006810|GO:0051649|GO:0016818|GO:0035556|GO:0046907|GO:0017076|GO:0032549|GO:0051020|GO:0016192|GO:0016482|GO:…	cell|catalytic activity|response to stimulus|signaling|cellular process|binding|extracellular region|protein binding|cellular localization|membrane-bounded organelle|cellular response to stimulus|organic cyclic compound binding|small molecule binding|hydrolase activity|regulation of cellular process|intracellular|extracellular vesicle|hydrolase activity, acting on acid anhydrides|vesicle|signal t…	-	-	-	-	2:106220121-106277340	43	29	32	10	8	4	1.111590427	0.752266863	0.918763071	0.246960834	0.210697554	0.107132642	0.92754012	0.188263677	2.300655011	1.02E-11	6.27E-11	UP
ENSSSCG00000006345	OLFML2B	olfactomedin-like 2B [Source:HGNC Symbol;Acc:HGNC:24558]	GO:0031012|GO:0009987|GO:0005488|GO:0005576|GO:0016043|GO:0005578|GO:0050840|GO:0030198	extracellular matrix|cellular process|binding|extracellular region|cellular component organization|proteinaceous extracellular matrix|extracellular matrix binding|extracellular matrix organization	-	-	-	-	4:96463144-96500755	52	54	41	15	8	8	1.177436945	1.226952406	1.031063553	0.324448161	0.184550933	0.187675924	1.145150968	0.232225006	2.30194257	7.19E-16	5.73E-15	UP
ENSSSCG00000009592	NFIL3	nuclear factor, interleukin 3 regulated [Source:HGNC Symbol;Acc:HGNC:7787]	GO:0005623|GO:0048511|GO:0050896|GO:0002376|GO:0009987|GO:0008152|GO:0005488|GO:0001071|GO:0005515|GO:0009058|GO:0009893|GO:0071704|GO:0043227|GO:0051716|GO:0043229|GO:0097159|GO:0044237|GO:0006807|GO:0007623|GO:0019222|GO:0006955|GO:0050794|GO:0005622|GO:0003700|GO:0051171|GO:0009890|GO:0006725|GO:0000981|GO:0031324|GO:0003676|GO:0031323|GO:0044249|GO:0043231|GO:0010033|GO:1901360|GO:0046483|GO:…	cell|rhythmic process|response to stimulus|immune system process|cellular process|metabolic process|binding|nucleic acid binding transcription factor activity|protein binding|biosynthetic process|positive regulation of metabolic process|organic substance metabolic process|membrane-bounded organelle|cellular response to stimulus|intracellular organelle|organic cyclic compound binding|cellular meta…	-	-	-	-	14:3264861-3279160	1090	1010	1033	279	181	200	17.28338998	16.07044267	18.1918826	4.226132147	2.923826851	3.285470786	17.18190508	3.478476594	2.304362489	4.04E-112	2.94E-110	UP
ENSSSCG00000005134	CDKN2A	cyclin-dependent kinase inhibitor 2A [Source:HGNC Symbol;Acc:HGNC:1787]	GO:0005623|GO:0040007|GO:0050896|GO:0023052|GO:0009987|GO:0008152|GO:0005488|GO:0032502|GO:0016043|GO:0005515|GO:0009058|GO:0071704|GO:0000785|GO:0043227|GO:0051716|GO:0043229|GO:0097159|GO:0044237|GO:0006807|GO:0040008|GO:0045926|GO:0008283|GO:0019222|GO:0016049|GO:0050793|GO:0007155|GO:0050794|GO:0006950|GO:0005622|GO:0030234|GO:0051171|GO:0048869|GO:0007165|GO:0007049|GO:0008134|GO:0042127|GO:…	cell|growth|response to stimulus|signaling|cellular process|metabolic process|binding|developmental process|cellular component organization|protein binding|biosynthetic process|organic substance metabolic process|chromatin|membrane-bounded organelle|cellular response to stimulus|intracellular organelle|organic cyclic compound binding|cellular metabolic process|nitrogen compound metabolic process|…	-	-	-	-	1:223989851-223992651	6	4	5	0	0	3	1.117609707	0.747558637	1.034452481	0	0	0.578946713	0.966540275	0.192982238	2.324361785	0.008977584	0.019267224	UP
ENSSSCG00000021742	-	-	GO:0005623|GO:0003824|GO:0009987|GO:0008152|GO:0043234|GO:0009058|GO:0071704|GO:0016491|GO:0044237|GO:0006807|GO:0005622|GO:0005971|GO:0055114|GO:0005737|GO:0019637|GO:0006725|GO:0044249|GO:1901360|GO:0046483|GO:0006139|GO:1901137|GO:0005829|GO:0006796|GO:0009263|GO:0009117|GO:0009132|GO:0009165|GO:0009186|GO:0004748	cell|catalytic activity|cellular process|metabolic process|protein complex|biosynthetic process|organic substance metabolic process|oxidoreductase activity|cellular metabolic process|nitrogen compound metabolic process|intracellular|ribonucleoside-diphosphate reductase complex|oxidation-reduction process|cytoplasm|organophosphate metabolic process|cellular aromatic compound metabolic process|cell…	-	-	-	-	GL892316.1:25774-31862	427	336	486	98	84	78	12.70141644	10.02923148	16.0559102	2.784756314	2.545516157	2.403726694	12.92885271	2.577999722	2.326270244	6.65E-46	1.71E-44	UP
ENSSSCG00000014540	-	-	GO:0005623|GO:0009987|GO:0005488|GO:0043169|GO:0042592|GO:0019725|GO:0006810|GO:0048878|GO:0055082|GO:0006811|GO:0046872|GO:0050801|GO:0046914|GO:0006873|GO:0006812|GO:0005506|GO:0030001|GO:0008199|GO:0006875|GO:0006826|GO:0006879|GO:0055072	cell|cellular process|binding|cation binding|homeostatic process|cellular homeostasis|transport|chemical homeostasis|cellular chemical homeostasis|ion transport|metal ion binding|ion homeostasis|transition metal ion binding|cellular ion homeostasis|cation transport|iron ion binding|metal ion transport|ferric iron binding|cellular metal ion homeostasis|iron ion transport|cellular iron ion homeosta…	K00522	ferritin heavy chain[1.16.3.2]	ssc04978	Mineral absorption - Sus scrofa (pig)	2:8983277-8986090	236989	244261	225192	51150	47121	47229	18154.14503	18776.10943	19159.11296	3743.084735	3677.335562	3748.183472	18696.45581	3722.867923	2.328278472	1.54E-148	1.58E-146	UP
ENSSSCG00000005462	GNG10	guanine nucleotide binding protein (G protein), gamma 10 [Source:HGNC Symbol;Acc:HGNC:4402]	GO:0005623|GO:0050896|GO:0023052|GO:0004871|GO:0009987|GO:0005488|GO:0016020|GO:0005576|GO:0043234|GO:0005515|GO:0043227|GO:0071944|GO:0051716|GO:0019898|GO:0005886|GO:0050794|GO:0005622|GO:1903561|GO:0031982|GO:0007165|GO:0098797|GO:0070062|GO:0009898|GO:0031234|GO:0005834|GO:0019897|GO:0007154|GO:0007186	cell|response to stimulus|signaling|signal transducer activity|cellular process|binding|membrane|extracellular region|protein complex|protein binding|membrane-bounded organelle|cell periphery|cellular response to stimulus|extrinsic component of membrane|plasma membrane|regulation of cellular process|intracellular|extracellular vesicle|vesicle|signal transduction|plasma membrane protein complex|ex…	-	-	-	-	1:283259091-283266590	6187	5554	5482	1148	1146	1245	138.8855379	125.1084462	136.6755202	24.61814604	26.20793326	28.95415103	133.5565014	26.59341011	2.328309514	8.20E-102	5.44E-100	UP
ENSSSCG00000006074	STK3	serine/threonine kinase 3 [Source:HGNC Symbol;Acc:HGNC:11406]	GO:0005623|GO:0003824|GO:0022414|GO:0040007|GO:0000003|GO:0050896|GO:0002376|GO:0023052|GO:0004871|GO:0009987|GO:0008152|GO:0005488|GO:0032502|GO:0002520|GO:0043234|GO:0005515|GO:0009058|GO:0048589|GO:0009893|GO:0071704|GO:0043227|GO:0044702|GO:0051716|GO:0043229|GO:0023051|GO:0048856|GO:0097159|GO:0023057|GO:0016740|GO:0044237|GO:0006807|GO:0040008|GO:0005057|GO:0045926|GO:0036094|GO:0009653|GO:…	cell|catalytic activity|reproductive process|growth|reproduction|response to stimulus|immune system process|signaling|signal transducer activity|cellular process|metabolic process|binding|developmental process|immune system development|protein complex|protein binding|biosynthetic process|developmental growth|positive regulation of metabolic process|organic substance metabolic process|membrane-bou…	-	-	-	-	4:41016203-41229161	164	144	129	35	27	28	6.856318501	6.04109482	5.989779247	1.397835055	1.149966945	1.212730883	6.295730856	1.253510961	2.328399255	1.41E-39	3.07E-38	UP
ENSSSCG00000015375	ITGB8	-	-	-	-	-	-	-	9:98589971-98766514	164	126	134	46	24	18	3.289714358	2.536225977	2.985344733	0.881471036	0.49046028	0.374069613	2.937095023	0.58200031	2.335298115	1.70E-30	2.77E-29	UP
ENSSSCG00000006815	-	-	GO:0005488|GO:0016020|GO:0005515|GO:0031224|GO:0005102|GO:0016021|GO:0005125|GO:0008083	binding|membrane|protein binding|intrinsic component of membrane|receptor binding|integral component of membrane|cytokine activity|growth factor activity	-	-	-	-	GL893393.2:11834-20477	25	30	28	6	3	8	1.008124896	1.21393879	1.254055335	0.231152073	0.1232374	0.334237277	1.15870634	0.22954225	2.33568335	3.56E-10	1.94E-09	UP
ENSSSCG00000013632	C19orf38	chromosome 19 open reading frame 38 [Source:HGNC Symbol;Acc:HGNC:34073]	GO:0005488|GO:0016020|GO:0005515|GO:0031224|GO:0016021	binding|membrane|protein binding|intrinsic component of membrane|integral component of membrane	-	-	-	-	2:70020224-70035675	352	404	374	79	55	96	17.38743886	20.02524877	20.51823686	3.727817564	2.7677631	4.912816226	19.31030816	3.802798963	2.34423761	2.30E-42	5.33E-41	UP
ENSSSCG00000022457	NOL3	nucleolar protein 3 (apoptosis repressor with CARD domain) [Source:HGNC Symbol;Acc:HGNC:7869]	GO:0005623|GO:0050896|GO:0023052|GO:0009987|GO:0008152|GO:0005488|GO:0016043|GO:0005515|GO:0051641|GO:0071704|GO:0043227|GO:0051716|GO:0043229|GO:0023051|GO:0023057|GO:0044237|GO:0006807|GO:0019222|GO:0050794|GO:0006950|GO:0005622|GO:0030234|GO:0090559|GO:2000021|GO:0060341|GO:0005102|GO:0055085|GO:0007165|GO:0043169|GO:0009611|GO:0010646|GO:0051128|GO:0022607|GO:0008219|GO:0042592|GO:0003012|GO:…	cell|response to stimulus|signaling|cellular process|metabolic process|binding|cellular component organization|protein binding|cellular localization|organic substance metabolic process|membrane-bounded organelle|cellular response to stimulus|intracellular organelle|regulation of signaling|negative regulation of signaling|cellular metabolic process|nitrogen compound metabolic process|regulation of…	-	-	-	-	6:25074671-25083203	99	82	75	17	23	12	1.212741625	1.007974085	1.02039554	0.198938848	0.287038806	0.152289098	1.080370417	0.212755584	2.344257139	1.90E-24	2.46E-23	UP
ENSSSCG00000015200	-	-	GO:0005488|GO:0016020|GO:0005515|GO:0031224|GO:0016021	binding|membrane|protein binding|intrinsic component of membrane|integral component of membrane	K06787	endothelial cell adhesion molecule[-]	ssc04514|ssc04670	Cell adhesion molecules (CAMs) - Sus scrofa (pig)|Leukocyte transendothelial migration - Sus scrofa (pig)	9:57498520-57507892	33	13	13	6	4	2	1.109171381	0.438451008	0.485305619	0.192668108	0.13695986	0.069647725	0.677642669	0.133091898	2.348101974	7.96E-06	2.79E-05	UP
ENSSSCG00000016449	GIMAP2	GTPase, IMAP family member 2 [Source:HGNC Symbol;Acc:HGNC:21789]	GO:0005623|GO:0005488|GO:0016020|GO:0043229|GO:0097159|GO:0036094|GO:0031224|GO:0005622|GO:0001882|GO:0000166|GO:0016021|GO:0005811|GO:0017076|GO:0032549|GO:0005525|GO:0019001	cell|binding|membrane|intracellular organelle|organic cyclic compound binding|small molecule binding|intrinsic component of membrane|intracellular|nucleoside binding|nucleotide binding|integral component of membrane|lipid particle|purine nucleotide binding|ribonucleoside binding|GTP binding|guanyl nucleotide binding	-	-	-	-	18:6731369-6733669	818	801	717	189	153	133	38.49207458	37.8228691	37.47244966	8.496018512	7.33465357	6.483846013	37.92913112	7.438172699	2.350286173	1.62E-113	1.19E-111	UP
ENSSSCG00000005078	DAAM1	dishevelled associated activator of morphogenesis 1 [Source:HGNC Symbol;Acc:HGNC:18142]	GO:0005623|GO:0009987|GO:0005488|GO:0016020|GO:0016043|GO:0005515|GO:0071944|GO:0043229|GO:0005886|GO:0005622|GO:0030029|GO:0008092|GO:0005737|GO:0019899|GO:0042802|GO:0006996|GO:0030036|GO:0003779|GO:0005856|GO:0042641|GO:0032432|GO:0051020|GO:0007010|GO:0031267|GO:0001725|GO:0015629|GO:0017016|GO:0017048	cell|cellular process|binding|membrane|cellular component organization|protein binding|cell periphery|intracellular organelle|plasma membrane|intracellular|actin filament-based process|cytoskeletal protein binding|cytoplasm|enzyme binding|identical protein binding|organelle organization|actin cytoskeleton organization|actin binding|cytoskeleton|actomyosin|actin filament bundle|GTPase binding|cyto…	-	-	-	-	1:209435961-209532239	191	116	151	33	37	23	4.061751503	2.475370047	3.566410514	0.670389134	0.801600042	0.506730327	3.367844021	0.659573168	2.352220709	2.70E-26	3.80E-25	UP
ENSSSCG00000015960	-	-	GO:0005623|GO:0003824|GO:0050896|GO:0023052|GO:0004871|GO:0009987|GO:0008152|GO:0005488|GO:0016043|GO:0005515|GO:0009893|GO:0071704|GO:0043227|GO:0051716|GO:0043229|GO:0023051|GO:0097159|GO:0016740|GO:0044237|GO:0005057|GO:0036094|GO:0019222|GO:0050794|GO:0006950|GO:0005622|GO:0004702|GO:0007165|GO:0043169|GO:0007049|GO:0016772|GO:0010646|GO:0010942|GO:0023014|GO:0008219|GO:0033554|GO:0001882|GO:…	cell|catalytic activity|response to stimulus|signaling|signal transducer activity|cellular process|metabolic process|binding|cellular component organization|protein binding|positive regulation of metabolic process|organic substance metabolic process|membrane-bounded organelle|cellular response to stimulus|intracellular organelle|regulation of signaling|organic cyclic compound binding|transferase …	-	-	-	-	15:88505944-88690361	206	202	187	52	29	40	5.290300041	5.20557862	5.333731248	1.275723287	0.758723901	1.064243953	5.276536636	1.032897047	2.352894835	6.72E-49	1.89E-47	UP
ENSSSCG00000008491	-	-	GO:0003824|GO:0009987|GO:0008152|GO:0005488|GO:0071704|GO:0016740|GO:0044237|GO:0043169|GO:0019538|GO:0016746|GO:0044267|GO:0036211|GO:0046872|GO:0043412|GO:0046914|GO:0006464|GO:0016603|GO:0008270|GO:0018193|GO:0017186	catalytic activity|cellular process|metabolic process|binding|organic substance metabolic process|transferase activity|cellular metabolic process|cation binding|protein metabolic process|transferase activity, transferring acyl groups|cellular protein metabolic process|protein modification process|metal ion binding|macromolecule modification|transition metal ion binding|cellular protein modificati…	-	-	-	-	3:109332654-109360600	229	180	162	34	31	49	9.030825852	7.123114836	7.095506898	1.280880371	1.245444093	2.001941664	7.749815862	1.509422043	2.360165784	1.14E-32	2.00E-31	UP
ENSSSCG00000015872	GPD2	glycerol-3-phosphate dehydrogenase 2 (mitochondrial) [Source:HGNC Symbol;Acc:HGNC:4456]	GO:0005623|GO:0003824|GO:0040007|GO:0009987|GO:0008152|GO:0005488|GO:0016020|GO:0032502|GO:0043234|GO:0009058|GO:0048589|GO:0071704|GO:0043227|GO:0016491|GO:0043229|GO:0048856|GO:0044237|GO:0031090|GO:0005622|GO:0043169|GO:0055114|GO:0031966|GO:0005737|GO:0007423|GO:0019637|GO:0048513|GO:0007275|GO:0035264|GO:0043231|GO:0016614|GO:0005975|GO:0009331|GO:0005739|GO:0005740|GO:0001654|GO:0016051|GO:…	cell|catalytic activity|growth|cellular process|metabolic process|binding|membrane|developmental process|protein complex|biosynthetic process|developmental growth|organic substance metabolic process|membrane-bounded organelle|oxidoreductase activity|intracellular organelle|anatomical structure development|cellular metabolic process|organelle membrane|intracellular|cation binding|oxidation-reducti…	K00111	glycerol-3-phosphate dehydrogenase[1.1.5.3]	ssc00564	Glycerophospholipid metabolism - Sus scrofa (pig)	15:70811286-70946574	1221	1124	1065	299	207	183	21.41708854	19.78404188	20.74766985	5.010163786	3.699016335	3.325531959	20.64960009	4.011570693	2.363874716	1.08E-114	8.05E-113	UP
ENSSSCG00000000184	DDN	dendrin [Source:HGNC Symbol;Acc:HGNC:24458]	GO:0005623|GO:0009987|GO:0008152|GO:0005488|GO:0016020|GO:0001071|GO:0005515|GO:0009058|GO:0042995|GO:0009893|GO:0071704|GO:0043227|GO:0071944|GO:0043229|GO:0097159|GO:0044237|GO:0006807|GO:0019222|GO:0005886|GO:0050794|GO:0005622|GO:0003700|GO:0051171|GO:0005737|GO:0006725|GO:0000981|GO:0003676|GO:0031323|GO:0044249|GO:0043231|GO:1901360|GO:0046483|GO:0006139|GO:0005634|GO:0031328|GO:0034645|GO:…	cell|cellular process|metabolic process|binding|membrane|nucleic acid binding transcription factor activity|protein binding|biosynthetic process|cell projection|positive regulation of metabolic process|organic substance metabolic process|membrane-bounded organelle|cell periphery|intracellular organelle|organic cyclic compound binding|cellular metabolic process|nitrogen compound metabolic process|…	-	-	-	-	5:15437406-15439936	35	23	23	4	3	9	1.031305626	0.680069926	0.752692018	0.112591413	0.090049173	0.274726416	0.821355857	0.159122334	2.367871069	4.05E-09	2.01E-08	UP
ENSSSCG00000022149	RMI2	RecQ mediated genome instability 2 [Source:HGNC Symbol;Acc:HGNC:28349]	GO:0005623|GO:0043227|GO:0043229|GO:0005622|GO:0005737|GO:0043231|GO:0005634	cell|membrane-bounded organelle|intracellular organelle|intracellular|cytoplasm|intracellular membrane-bounded organelle|nucleus	K15365	RecQ-mediated genome instability protein 2[-]	ssc03460	Fanconi anemia pathway - Sus scrofa (pig)	3:32597548-32604750	1051	827	905	212	180	167	21.06878484	16.63589661	20.14930568	4.059843438	3.676037721	3.468316752	19.28466238	3.734732637	2.368377017	1.26E-106	8.86E-105	UP
ENSSSCG00000022673	-	-	GO:0005488|GO:0005515	binding|protein binding	-	-	-	-	GL892397.1:79488-123267	87	100	74	31	13	9	8.454756584	9.751819488	7.987157724	2.877973471	1.287069644	0.90608526	8.731244599	1.690376125	2.368843022	5.33E-20	5.48E-19	UP
ENSSSCG00000022860	SASH1	SAM and SH3 domain containing 1 [Source:HGNC Symbol;Acc:HGNC:19182]	GO:0050896|GO:0023052|GO:0009987|GO:0008152|GO:0005198|GO:0005488|GO:0040011|GO:0016020|GO:0032502|GO:0032947|GO:0043234|GO:0005515|GO:0009893|GO:0071704|GO:0051716|GO:0023051|GO:0048856|GO:0009607|GO:0044237|GO:0040012|GO:0009653|GO:0019222|GO:0050793|GO:0048646|GO:0050794|GO:0006950|GO:0051707|GO:0040017|GO:0009605|GO:0048870|GO:0007165|GO:0016477|GO:0031666|GO:0010632|GO:0006928|GO:0010646|GO:…	response to stimulus|signaling|cellular process|metabolic process|structural molecule activity|binding|locomotion|membrane|developmental process|protein complex scaffold|protein complex|protein binding|positive regulation of metabolic process|organic substance metabolic process|cellular response to stimulus|regulation of signaling|anatomical structure development|response to biotic stimulus|cellu…	-	-	-	-	GL892553.2:66378-157960	184	176	158	46	25	33	3.544355122	3.40201348	3.380282528	0.846472648	0.490609691	0.658562109	3.442217043	0.665214816	2.371445861	5.43E-45	1.37E-43	UP
ENSSSCG00000008349	CNRIP1	cannabinoid receptor interacting protein 1 [Source:HGNC Symbol;Acc:HGNC:24546]	GO:0005623|GO:0043209	cell|myelin sheath	-	-	-	-	3:77470689-77495096	38	30	41	9	7	6	1.333848335	1.056664611	1.598350903	0.30178926	0.250299329	0.218200892	1.329621283	0.25676316	2.372505251	9.52E-13	6.25E-12	UP
ENSSSCG00000022099	TP53INP2	tumor protein p53 inducible nuclear protein 2 [Source:HGNC Symbol;Acc:HGNC:16104]	GO:0005623|GO:0009987|GO:0008152|GO:0005488|GO:0032502|GO:0016043|GO:0005515|GO:0009058|GO:0009893|GO:0051641|GO:0071704|GO:0006914|GO:0043227|GO:0043229|GO:0044237|GO:0006807|GO:0009056|GO:0019222|GO:0050794|GO:0005622|GO:1903828|GO:0051171|GO:0048869|GO:0010508|GO:0060341|GO:0001503|GO:0022607|GO:0032182|GO:0042592|GO:0005737|GO:0010506|GO:0006725|GO:0006996|GO:0019538|GO:0008104|GO:0032880|GO:…	cell|cellular process|metabolic process|binding|developmental process|cellular component organization|protein binding|biosynthetic process|positive regulation of metabolic process|cellular localization|organic substance metabolic process|autophagy|membrane-bounded organelle|intracellular organelle|cellular metabolic process|nitrogen compound metabolic process|catabolic process|regulation of metab…	-	-	-	-	17:43299840-43308847	528	455	424	134	84	65	8.051858566	6.962695387	7.181304413	1.952101544	1.305011207	1.026923624	7.398619455	1.428012125	2.373247867	7.12E-63	2.74E-61	UP
ENSSSCG00000023735	-	-	GO:0003824|GO:0009987|GO:0008152|GO:0005576|GO:0005615|GO:0071704|GO:0044237|GO:0006807|GO:0016787|GO:0009056|GO:0044255|GO:0019637|GO:0006629|GO:0016788|GO:0042578|GO:0006644|GO:0006665|GO:0006684|GO:0006643|GO:0009308|GO:0016298|GO:0016042|GO:0006066|GO:0006796|GO:0044242|GO:0004620|GO:0006576|GO:0046164|GO:0009395|GO:0008081|GO:0006685|GO:0004767	catalytic activity|cellular process|metabolic process|extracellular region|extracellular space|organic substance metabolic process|cellular metabolic process|nitrogen compound metabolic process|hydrolase activity|catabolic process|cellular lipid metabolic process|organophosphate metabolic process|lipid metabolic process|hydrolase activity, acting on ester bonds|phosphoric ester hydrolase activity…	-	-	-	-	JH118703.1:112046-123350	2104	1982	1740	462	339	359	93.98903851	88.8462231	86.32879364	19.71560581	15.42774316	16.61463372	89.72135175	17.25266089	2.378632469	2.57E-146	2.61E-144	UP
ENSSSCG00000017396	PSMC3IP	PSMC3 interacting protein [Source:HGNC Symbol;Acc:HGNC:17928]	GO:0000988|GO:0009987|GO:0008152|GO:0005488|GO:0009058|GO:0071704|GO:0097159|GO:0044237|GO:0006807|GO:0019222|GO:0050794|GO:0000989|GO:0051171|GO:0003712|GO:0009890|GO:0006725|GO:0031324|GO:0003676|GO:0031323|GO:0044249|GO:1901360|GO:0046483|GO:0006139|GO:0034645|GO:0009059|GO:0010629|GO:0016070|GO:0003677|GO:0010467|GO:0010468|GO:0051252|GO:0003713|GO:0006351|GO:0006355|GO:0032774|GO:2001141|GO:…	transcription factor activity, protein binding|cellular process|metabolic process|binding|biosynthetic process|organic substance metabolic process|organic cyclic compound binding|cellular metabolic process|nitrogen compound metabolic process|regulation of metabolic process|regulation of cellular process|transcription factor activity, transcription factor binding|regulation of nitrogen compound me…	-	-	-	-	12:20457021-20462245	50	46	58	14	8	9	4.784739569	4.417240521	6.164419321	1.279872081	0.77996755	0.892230745	5.122133137	0.984023458	2.379980139	7.80E-17	6.66E-16	UP
ENSSSCG00000014321	KLHL3	kelch-like family member 3 [Source:HGNC Symbol;Acc:HGNC:6354]	GO:0005623|GO:0003824|GO:0009987|GO:0008152|GO:0005488|GO:0032502|GO:0043234|GO:0005515|GO:0071704|GO:0048856|GO:0016740|GO:0044237|GO:0009653|GO:0009056|GO:0005622|GO:0048729|GO:0009888|GO:0019787|GO:0042592|GO:0005737|GO:0035239|GO:0072006|GO:0048513|GO:0019538|GO:0007275|GO:0003014|GO:0001822|GO:0072028|GO:0000151|GO:0035295|GO:0003096|GO:0006810|GO:0009887|GO:0061326|GO:0031461|GO:0072001|GO:…	cell|catalytic activity|cellular process|metabolic process|binding|developmental process|protein complex|protein binding|organic substance metabolic process|anatomical structure development|transferase activity|cellular metabolic process|anatomical structure morphogenesis|catabolic process|intracellular|tissue morphogenesis|tissue development|ubiquitin-like protein transferase activity|homeostati…	-	-	-	-	2:145357374-145464551	23	28	24	7	3	5	0.48712671	0.595073824	0.564555792	0.141619761	0.0647257	0.10971579	0.548918775	0.10535375	2.381351013	1.19E-09	6.17E-09	UP
ENSSSCG00000009671	PBK	lymphokine-activated killer T-cell-originated protein kinase [Source:RefSeq peptide;Acc:NP_001116628]	GO:0005623|GO:0003824|GO:0050896|GO:0023052|GO:0009987|GO:0008152|GO:0005488|GO:0005515|GO:0071704|GO:0043227|GO:0051716|GO:0043229|GO:0023051|GO:0097159|GO:0023057|GO:0016740|GO:0044237|GO:0036094|GO:0009056|GO:0019222|GO:0050794|GO:0006950|GO:0005622|GO:0009605|GO:0007165|GO:0016772|GO:0009611|GO:0010646|GO:0023014|GO:0033554|GO:0001882|GO:0009968|GO:0031324|GO:0019538|GO:0006952|GO:0031323|GO:…	cell|catalytic activity|response to stimulus|signaling|cellular process|metabolic process|binding|protein binding|organic substance metabolic process|membrane-bounded organelle|cellular response to stimulus|intracellular organelle|regulation of signaling|organic cyclic compound binding|negative regulation of signaling|transferase activity|cellular metabolic process|small molecule binding|cataboli…	-	-	-	-	14:12722902-12795957	93	62	84	10	14	23	3.03144797	2.027977916	3.04104602	0.311402177	0.464910243	0.776722579	2.700157302	0.517678333	2.382915615	2.87E-17	2.50E-16	UP
ENSSSCG00000014168	ELL2	elongation factor, RNA polymerase II, 2 [Source:HGNC Symbol;Acc:HGNC:17064]	GO:0005623|GO:0009987|GO:0008152|GO:0043234|GO:0009058|GO:0071704|GO:0043227|GO:0043229|GO:0044237|GO:0006807|GO:0005622|GO:0008023|GO:0005737|GO:0006725|GO:0044249|GO:0043231|GO:1901360|GO:0046483|GO:0006139|GO:0005634|GO:0005654|GO:0034645|GO:0009059|GO:0005813|GO:0031981|GO:0016070|GO:0005856|GO:0010467|GO:0005815|GO:0006351|GO:0032774|GO:0015630|GO:0006366|GO:0006354|GO:0042795|GO:0009301|GO:…	cell|cellular process|metabolic process|protein complex|biosynthetic process|organic substance metabolic process|membrane-bounded organelle|intracellular organelle|cellular metabolic process|nitrogen compound metabolic process|intracellular|transcription elongation factor complex|cytoplasm|cellular aromatic compound metabolic process|cellular biosynthetic process|intracellular membrane-bounded or…	-	-	-	-	2:106406384-106475265	595	615	576	132	113	108	18.19152683	18.86822819	19.55910635	3.855341687	3.519675691	3.42090042	18.87295379	3.598639266	2.390796839	9.78E-103	6.56E-101	UP
ENSSSCG00000007401	SDC4	syndecan 4 [Source:HGNC Symbol;Acc:HGNC:10661]	GO:0005623|GO:0050896|GO:0004871|GO:0009987|GO:0005488|GO:0040011|GO:0016020|GO:0032502|GO:0005576|GO:0016043|GO:0005515|GO:0051641|GO:0043227|GO:0048856|GO:0044089|GO:0038023|GO:0004872|GO:0051050|GO:0009986|GO:0040012|GO:0009653|GO:0048646|GO:0050794|GO:0006950|GO:0048870|GO:1903561|GO:0048729|GO:0048839|GO:0048869|GO:0060341|GO:0031982|GO:1902117|GO:0016477|GO:0070062|GO:0006928|GO:0009611|GO:…	cell|response to stimulus|signal transducer activity|cellular process|binding|locomotion|membrane|developmental process|extracellular region|cellular component organization|protein binding|cellular localization|membrane-bounded organelle|anatomical structure development|positive regulation of cellular component biogenesis|signaling receptor activity|receptor activity|positive regulation of transp…	-	-	-	-	17:53254492-53270748	118	138	104	32	17	22	9.083628464	10.66013241	8.89171701	2.353202081	1.333200627	1.75456989	9.545159294	1.813657533	2.395867212	9.23E-30	1.47E-28	UP
ENSSSCG00000015616	HSD11B1	corticosteroid 11-beta-dehydrogenase isozyme 1 [Source:RefSeq peptide;Acc:NP_999413]	GO:0003824|GO:0008152|GO:0016020|GO:0032502|GO:0016491|GO:0048856|GO:0031224|GO:0055114|GO:0030324|GO:0030323|GO:0048513|GO:0007275|GO:0016229|GO:0016021|GO:0016614|GO:0035295|GO:0016616|GO:0060541|GO:0003845	catalytic activity|metabolic process|membrane|developmental process|oxidoreductase activity|anatomical structure development|intrinsic component of membrane|oxidation-reduction process|lung development|respiratory tube development|animal organ development|multicellular organism development|steroid dehydrogenase activity|integral component of membrane|oxidoreductase activity, acting on CH-OH group…	K15680	corticosteroid 11-beta-dehydrogenase isozyme 1[1.1.1.146]	ssc01100|ssc05204|ssc00140|ssc00980	Metabolic pathways - Sus scrofa (pig)|Chemical carcinogenesis - Sus scrofa (pig)|Steroid hormone biosynthesis - Sus scrofa (pig)|Metabolism of xenobiotics by cytochrome P450 - Sus scrofa (pig)	GL894531.1:610-25755	81	103	92	17	21	16	2.519555854	3.215019022	3.178365501	0.505158337	0.665462907	0.515612888	2.970980126	0.562078044	2.402096588	8.86E-25	1.17E-23	UP
ENSSSCG00000017472	IGFBP4	-	GO:0040007|GO:0050896|GO:0023052|GO:0009987|GO:0008152|GO:0005488|GO:0005576|GO:0016043|GO:0005515|GO:0005615|GO:0009893|GO:0071704|GO:0051716|GO:0023051|GO:0044237|GO:0040008|GO:0008283|GO:0019222|GO:0016049|GO:0050794|GO:0050673|GO:0019838|GO:0044262|GO:0007165|GO:0010646|GO:0051128|GO:0023014|GO:0001558|GO:0019538|GO:0031323|GO:0009966|GO:0009967|GO:0007154|GO:0005975|GO:1902531|GO:0007166|GO:…	growth|response to stimulus|signaling|cellular process|metabolic process|binding|extracellular region|cellular component organization|protein binding|extracellular space|positive regulation of metabolic process|organic substance metabolic process|cellular response to stimulus|regulation of signaling|cellular metabolic process|regulation of growth|cell proliferation|regulation of metabolic process…	-	-	-	-	12:22275243-22290067	312	342	312	87	36	67	9.175978874	10.09317321	10.1912458	2.444282508	1.078615531	2.041437319	9.82013263	1.854778452	2.404495638	3.82E-42	8.79E-41	UP
ENSSSCG00000004782	-	-	GO:0009987|GO:0008152|GO:0016043|GO:0071704|GO:0044237|GO:0009056|GO:0019222|GO:0050794|GO:0051983|GO:0007059|GO:0007049|GO:0051301|GO:0051128|GO:0051782|GO:0006996|GO:0051302|GO:0031324|GO:0019538|GO:0031323|GO:0051726|GO:0045786|GO:0000819|GO:0007346|GO:0042176|GO:0030163|GO:0010564|GO:0051276|GO:0007067|GO:0044770|GO:0032268|GO:0042177|GO:0044267|GO:0045930|GO:0033043|GO:0000075|GO:0051246|GO:…	cellular process|metabolic process|cellular component organization|organic substance metabolic process|cellular metabolic process|catabolic process|regulation of metabolic process|regulation of cellular process|regulation of chromosome segregation|chromosome segregation|cell cycle|cell division|regulation of cellular component organization|negative regulation of cell division|organelle organizati…	-	-	-	-	1:146236241-146249502	104	101	120	25	24	15	5.352636354	5.216306267	6.859510911	1.229166856	1.258417823	0.799811758	5.809484511	1.095798812	2.40642721	1.09E-28	1.68E-27	UP
ENSSSCG00000008318	-	-	GO:0005488|GO:0097159|GO:0003676|GO:0003677	binding|organic cyclic compound binding|nucleic acid binding|DNA binding	-	-	-	-	3:74974106-74974555	6	7	3	0	2	1	0.834481915	0.976947164	0.463467281	0	0.283354732	0.144093404	0.758298787	0.142482712	2.411979532	0.005443815	0.012237637	UP
ENSSSCG00000029078	EFCAB10	EF-hand calcium binding domain 10 [Source:HGNC Symbol;Acc:HGNC:34531]	-	-	-	-	-	-	9:116194288-116213562	4	9	2	3	0	0	0.107039953	0.2416486	0.059433842	0.076674747	0	0	0.136040798	0.025558249	2.412178472	0.019179528	0.038414032	UP
ENSSSCG00000015215	CHEK1	checkpoint kinase 1 [Source:HGNC Symbol;Acc:HGNC:1925]	GO:0005623|GO:0003824|GO:0050896|GO:0009987|GO:0008152|GO:0005488|GO:0005576|GO:0016043|GO:0005515|GO:0009058|GO:0005615|GO:0009893|GO:0071704|GO:0000785|GO:0043227|GO:0051716|GO:0043229|GO:0097159|GO:0016740|GO:0044237|GO:0006807|GO:0036094|GO:0008283|GO:0019222|GO:0050794|GO:0006950|GO:0005622|GO:0009605|GO:0051171|GO:0007049|GO:0051301|GO:0016772|GO:0009612|GO:0042127|GO:0051128|GO:0032886|GO:…	cell|catalytic activity|response to stimulus|cellular process|metabolic process|binding|extracellular region|cellular component organization|protein binding|biosynthetic process|extracellular space|positive regulation of metabolic process|organic substance metabolic process|chromatin|membrane-bounded organelle|cellular response to stimulus|intracellular organelle|organic cyclic compound binding|t…	K02216	serine/threonine-protein kinase Chk1[2.7.11.1]	ssc05166|ssc05203|ssc04110|ssc04115	HTLV-I infection - Sus scrofa (pig)|Viral carcinogenesis - Sus scrofa (pig)|Cell cycle - Sus scrofa (pig)|p53 signaling pathway - Sus scrofa (pig)	9:58412542-58443926	147	123	135	31	24	24	4.042164424	3.393954426	4.122943799	0.814329928	0.672335709	0.683721171	3.853020883	0.723462269	2.413000323	2.66E-39	5.74E-38	UP
ENSSSCG00000030535	SNX9	sorting nexin 9 [Source:HGNC Symbol;Acc:HGNC:14973]	GO:0005623|GO:0009987|GO:0008152|GO:0005488|GO:0016020|GO:0005576|GO:0016043|GO:0005515|GO:0009893|GO:0051641|GO:0071704|GO:0043227|GO:0071944|GO:0043229|GO:0044089|GO:0008289|GO:0044237|GO:0019898|GO:0009056|GO:0019222|GO:0005886|GO:0050794|GO:0012505|GO:0031090|GO:0005622|GO:1903561|GO:0031334|GO:0005768|GO:0031982|GO:0007049|GO:0051301|GO:0070062|GO:0051128|GO:0009898|GO:0022607|GO:0005737|GO:…	cell|cellular process|metabolic process|binding|membrane|extracellular region|cellular component organization|protein binding|positive regulation of metabolic process|cellular localization|organic substance metabolic process|membrane-bounded organelle|cell periphery|intracellular organelle|positive regulation of cellular component biogenesis|lipid binding|cellular metabolic process|extrinsic comp…	-	-	-	-	1:11253580-11319029	3938	3788	3641	870	647	689	113.3146763	109.3765688	116.3605999	23.91475217	18.96644439	20.53969845	113.0172816	21.14029834	2.418475753	6.51E-179	8.46E-177	UP
ENSSSCG00000004233	SMPDL3A	-	GO:0003824|GO:0009987|GO:0008152|GO:0005576|GO:0005615|GO:0071704|GO:0044237|GO:0006807|GO:0016787|GO:0009056|GO:0044255|GO:0019637|GO:0006629|GO:0016788|GO:0042578|GO:0006644|GO:0006665|GO:0006684|GO:0006643|GO:0009308|GO:0016298|GO:0016042|GO:0006066|GO:0006796|GO:0044242|GO:0004620|GO:0006576|GO:0046164|GO:0009395|GO:0008081|GO:0006685|GO:0004767	catalytic activity|cellular process|metabolic process|extracellular region|extracellular space|organic substance metabolic process|cellular metabolic process|nitrogen compound metabolic process|hydrolase activity|catabolic process|cellular lipid metabolic process|organophosphate metabolic process|lipid metabolic process|hydrolase activity, acting on ester bonds|phosphoric ester hydrolase activity…	-	-	-	-	1:44076443-44094651	5524	5313	4740	1162	934	907	161.3248035	155.7009063	153.744871	32.4182753	27.78851764	27.44222796	156.923527	29.2163403	2.425214287	3.82E-192	5.52E-190	UP
ENSSSCG00000001888	RPP25	ribonuclease P/MRP 25kDa subunit [Source:HGNC Symbol;Acc:HGNC:30361]	GO:0005623|GO:0005488|GO:0005515|GO:0043229|GO:0097159|GO:0005622|GO:0003676|GO:0005856|GO:0003723|GO:0005815|GO:0015630|GO:0044822	cell|binding|protein binding|intracellular organelle|organic cyclic compound binding|intracellular|nucleic acid binding|cytoskeleton|RNA binding|microtubule organizing center|microtubule cytoskeleton|poly(A) RNA binding	K14525	ribonucleases P/MRP protein subunit RPP25[3.1.26.5]	ssc03013|ssc03008	RNA transport - Sus scrofa (pig)|Ribosome biogenesis in eukaryotes - Sus scrofa (pig)	7:63297551-63299029	136	128	136	27	14	36	5.754929362	5.435210714	6.391677704	1.091460956	0.603534595	1.578224738	5.860605926	1.091073429	2.425301634	2.60E-29	4.08E-28	UP
ENSSSCG00000006651	ADAMTSL4	ADAMTS-like 4 [Source:HGNC Symbol;Acc:HGNC:19706]	GO:0003824|GO:0031012|GO:0009987|GO:0008152|GO:0005488|GO:0005576|GO:0016043|GO:0005515|GO:0071704|GO:0005578|GO:0016787|GO:0050794|GO:0010942|GO:0008219|GO:0019899|GO:0008233|GO:0019538|GO:0005614|GO:0010941|GO:0043068|GO:0043067|GO:0030198|GO:0006508|GO:0002020|GO:0012501|GO:0042981|GO:0008237|GO:0006915|GO:0004175|GO:0043065|GO:0004222	catalytic activity|extracellular matrix|cellular process|metabolic process|binding|extracellular region|cellular component organization|protein binding|organic substance metabolic process|proteinaceous extracellular matrix|hydrolase activity|regulation of cellular process|positive regulation of cell death|cell death|enzyme binding|peptidase activity|protein metabolic process|interstitial matrix|r…	-	-	-	-	4:107824820-107833437	515	425	402	101	84	72	8.168081967	6.764031644	7.081304283	1.530276107	1.35726457	1.18306862	7.337805964	1.356869766	2.4350665	1.80E-81	9.24E-80	UP
ENSSSCG00000000413	-	-	GO:0005623|GO:0003824|GO:0008152|GO:0005488|GO:0043234|GO:0005515|GO:0043229|GO:0097159|GO:0036094|GO:0016787|GO:0005622|GO:0016817|GO:0001882|GO:0016459|GO:0000166|GO:0016818|GO:0005856|GO:0017076|GO:0032549|GO:0005524|GO:0016462|GO:0015629|GO:0017111|GO:0003774	cell|catalytic activity|metabolic process|binding|protein complex|protein binding|intracellular organelle|organic cyclic compound binding|small molecule binding|hydrolase activity|intracellular|hydrolase activity, acting on acid anhydrides|nucleoside binding|myosin complex|nucleotide binding|hydrolase activity, acting on acid anhydrides, in phosphorus-containing anhydrides|cytoskeleton|purine nuc…	-	-	-	-	5:24020662-24042927	12	20	11	0	6	2	0.222660458	0.372375334	0.226689388	0	0.113409098	0.038447692	0.273908393	0.05061893	2.435944559	2.54E-05	8.35E-05	UP
ENSSSCG00000010115	GSC2	goosecoid homeobox 2 [Source:HGNC Symbol;Acc:HGNC:4613]	GO:0005623|GO:0009987|GO:0008152|GO:0005488|GO:0001071|GO:0005515|GO:0009058|GO:0071704|GO:0043227|GO:0043229|GO:0097159|GO:0044237|GO:0006807|GO:0019222|GO:0050794|GO:0005622|GO:0003700|GO:0051171|GO:0006725|GO:0003676|GO:0031323|GO:0044249|GO:0043231|GO:1901360|GO:0046483|GO:0006139|GO:0005634|GO:0034645|GO:0009059|GO:0016070|GO:0003677|GO:0010467|GO:0010468|GO:0051252|GO:0006351|GO:0006355|GO:…	cell|cellular process|metabolic process|binding|nucleic acid binding transcription factor activity|protein binding|biosynthetic process|organic substance metabolic process|membrane-bounded organelle|intracellular organelle|organic cyclic compound binding|cellular metabolic process|nitrogen compound metabolic process|regulation of metabolic process|regulation of cellular process|intracellular|tran…	-	-	-	-	14:54525955-54527192	19	14	24	4	4	3	1.818184981	1.344422703	2.550859887	0.365663855	0.389937705	0.297440513	1.90448919	0.351014024	2.439803521	9.92E-08	4.28E-07	UP
ENSSSCG00000023868	C3AR1	complement component 3a receptor 1 [Source:HGNC Symbol;Acc:HGNC:1319]	GO:0050896|GO:0002376|GO:0023052|GO:0004871|GO:0009987|GO:0040011|GO:0016020|GO:0032502|GO:0007610|GO:0048520|GO:0050795|GO:0002684|GO:0051716|GO:0048856|GO:0038023|GO:0004872|GO:0040012|GO:0050900|GO:0009653|GO:0050793|GO:0048646|GO:0031224|GO:0050794|GO:0002682|GO:0040017|GO:0009605|GO:0048870|GO:0001817|GO:0071674|GO:0007165|GO:0016477|GO:0006928|GO:0048514|GO:0001525|GO:0051270|GO:0001819|GO:…	response to stimulus|immune system process|signaling|signal transducer activity|cellular process|locomotion|membrane|developmental process|behavior|positive regulation of behavior|regulation of behavior|positive regulation of immune system process|cellular response to stimulus|anatomical structure development|signaling receptor activity|receptor activity|regulation of locomotion|leukocyte migrati…	K04009	C3a anaphylatoxin chemotactic receptor[-]	ssc04080|ssc04610|ssc05150	Neuroactive ligand-receptor interaction - Sus scrofa (pig)|Complement and coagulation cascades - Sus scrofa (pig)|Staphylococcus aureus infection - Sus scrofa (pig)	GL896371.1:25480-26910	1102	968	882	239	165	160	48.19606846	42.48241903	42.84235813	9.985396204	7.351647299	7.249609139	44.50694854	8.19555088	2.44111776	1.28E-115	9.61E-114	UP
ENSSSCG00000015413	FGL2	-	GO:0005623|GO:0009987|GO:0008152|GO:0005576|GO:0009893|GO:0071704|GO:0043227|GO:0009986|GO:0044237|GO:0019222|GO:0050794|GO:0030234|GO:1903561|GO:0031982|GO:0070062|GO:0008047|GO:0019538|GO:0031323|GO:0050790|GO:0043085|GO:0051345|GO:0032268|GO:0044267|GO:0051247|GO:0051246|GO:0006508|GO:0016504|GO:0032270|GO:0030162|GO:0010952|GO:0052547|GO:0045862	cell|cellular process|metabolic process|extracellular region|positive regulation of metabolic process|organic substance metabolic process|membrane-bounded organelle|cell surface|cellular metabolic process|regulation of metabolic process|regulation of cellular process|enzyme regulator activity|extracellular vesicle|vesicle|extracellular exosome|enzyme activator activity|protein metabolic process|r…	-	-	-	-	9:113110878-113115957	3807	3709	3205	788	608	639	84.36996785	82.48322256	78.88744223	16.68275456	13.72712394	14.67136001	81.91354421	15.0270795	2.446537368	6.07E-167	7.16E-165	UP
ENSSSCG00000013100	-	-	GO:0009987|GO:0016020|GO:0031224|GO:0050794|GO:0007049|GO:0016021|GO:0051726	cellular process|membrane|intrinsic component of membrane|regulation of cellular process|cell cycle|integral component of membrane|regulation of cell cycle	-	-	-	-	2:10932468-10942839	1136	1049	879	184	197	197	63.25307749	58.61146469	54.35847642	9.787208259	11.17480594	11.36408105	58.7410062	10.77536508	2.446631228	1.91E-93	1.16E-91	UP
ENSSSCG00000006273	MCM4	minichromosome maintenance complex component 4 [Source:HGNC Symbol;Acc:HGNC:6947]	GO:0005623|GO:0003824|GO:0009987|GO:0008152|GO:0005488|GO:0016020|GO:0016043|GO:0043234|GO:0005515|GO:0009058|GO:0016874|GO:0071704|GO:0043227|GO:0043229|GO:0097159|GO:0044237|GO:0006807|GO:0036094|GO:0016787|GO:0005622|GO:0016817|GO:0015995|GO:0001882|GO:0042555|GO:0006725|GO:0006996|GO:0003676|GO:0044249|GO:0000166|GO:0043231|GO:0015979|GO:1901360|GO:0046483|GO:0006139|GO:0005634|GO:0006259|GO:…	cell|catalytic activity|cellular process|metabolic process|binding|membrane|cellular component organization|protein complex|protein binding|biosynthetic process|ligase activity|organic substance metabolic process|membrane-bounded organelle|intracellular organelle|organic cyclic compound binding|cellular metabolic process|nitrogen compound metabolic process|small molecule binding|hydrolase activit…	-	-	-	-	4:87134012-87185073	1547	1459	1850	385	259	284	33.52452878	31.72718414	44.52654193	7.970207475	5.717999199	6.376103521	36.59275162	6.688103398	2.451888847	7.72E-83	4.06E-81	UP
ENSSSCG00000016254	CCL20	chemokine (C-C motif) ligand 20 [Source:HGNC Symbol;Acc:HGNC:10619]	GO:0050896|GO:0002376|GO:0023052|GO:0009987|GO:0008152|GO:0005488|GO:0040011|GO:0005576|GO:0005515|GO:0005615|GO:0009893|GO:0071704|GO:0002684|GO:0051716|GO:0023051|GO:0044237|GO:0040012|GO:0050900|GO:0019222|GO:0006955|GO:0050794|GO:0006950|GO:0002682|GO:0040017|GO:0009605|GO:0048870|GO:0005102|GO:0007165|GO:0016477|GO:0006928|GO:0010646|GO:0051270|GO:0023014|GO:0002685|GO:2000145|GO:0002687|GO:…	response to stimulus|immune system process|signaling|cellular process|metabolic process|binding|locomotion|extracellular region|protein binding|extracellular space|positive regulation of metabolic process|organic substance metabolic process|positive regulation of immune system process|cellular response to stimulus|regulation of signaling|cellular metabolic process|regulation of locomotion|leukocy…	K14625	C-C motif chemokine 20[-]	ssc04060|ssc04062|ssc04668|ssc05323	Cytokine-cytokine receptor interaction - Sus scrofa (pig)|Chemokine signaling pathway - Sus scrofa (pig)|TNF signaling pathway - Sus scrofa (pig)|Rheumatoid arthritis - Sus scrofa (pig)	15:143050315-143053598	4	4	3	0	0	2	0.18328437	0.183879723	0.152679558	0	0	0.094937089	0.173281217	0.031645696	2.453034064	0.024014515	0.047179407	UP
ENSSSCG00000017767	-	-	GO:0016020|GO:0031224|GO:0016021	membrane|intrinsic component of membrane|integral component of membrane	-	-	-	-	12:46946245-46947760	17	16	34	6	3	4	1.43003033	1.350594488	3.176533806	0.482188196	0.257075866	0.348613074	1.985719541	0.362625712	2.453108746	7.29E-07	2.88E-06	UP
ENSSSCG00000008717	-	-	GO:0050896|GO:0023052|GO:0009987|GO:0016043|GO:0051716|GO:0023051|GO:0050794|GO:0007165|GO:0010646|GO:0051128|GO:0006996|GO:0009966|GO:0007154|GO:0033043|GO:0007010|GO:0051493	response to stimulus|signaling|cellular process|cellular component organization|cellular response to stimulus|regulation of signaling|regulation of cellular process|signal transduction|regulation of cell communication|regulation of cellular component organization|organelle organization|regulation of signal transduction|cell communication|regulation of organelle organization|cytoskeleton organizat…	-	-	-	-	8:4036928-4073556	17	18	13	3	3	3	0.882939889	0.938117967	0.749907935	0.148831729	0.15872568	0.161432444	0.856988597	0.156329951	2.454681799	3.06E-07	1.25E-06	UP
ENSSSCG00000003761	ADGRL2	adhesion G protein-coupled receptor L2 [Source:HGNC Symbol;Acc:HGNC:18582]	GO:0050896|GO:0023052|GO:0004871|GO:0009987|GO:0005488|GO:0016020|GO:0032502|GO:0016043|GO:0051716|GO:0048856|GO:0044089|GO:0038023|GO:0004872|GO:0030246|GO:0050793|GO:0031224|GO:0050794|GO:0051965|GO:0007165|GO:0050808|GO:0051128|GO:0022607|GO:0051963|GO:2000026|GO:0051130|GO:0050803|GO:0007275|GO:0007154|GO:0016021|GO:0004888|GO:0007166|GO:0051960|GO:0007416|GO:0004930|GO:0007399|GO:0007186|GO:…	response to stimulus|signaling|signal transducer activity|cellular process|binding|membrane|developmental process|cellular component organization|cellular response to stimulus|anatomical structure development|positive regulation of cellular component biogenesis|signaling receptor activity|receptor activity|carbohydrate binding|regulation of developmental process|intrinsic component of membrane|re…	-	-	-	-	6:121953514-122107954	5328	5401	4777	1188	846	899	57.13715052	58.12091755	56.89636053	12.17046484	9.242633319	9.987998331	57.38480953	10.46703216	2.454816452	4.26E-161	4.73E-159	UP
ENSSSCG00000015014	ZC3H12C	zinc finger CCCH-type containing 12C [Source:HGNC Symbol;Acc:HGNC:29362]	GO:0005488|GO:0043169|GO:0046872	binding|cation binding|metal ion binding	-	-	-	-	9:42847519-42912936	374	374	320	73	67	60	8.685245435	8.715383003	8.253444934	1.619465821	1.585110903	1.443541288	8.551357791	1.549372671	2.464469313	1.29E-76	6.24E-75	UP
ENSSSCG00000028575	-	-	GO:0016020|GO:0031224|GO:0016021	membrane|intrinsic component of membrane|integral component of membrane	-	-	-	-	13:147351811-147363473	103	107	97	27	17	14	5.144663538	5.362967258	5.381043432	1.288324624	0.865037598	0.724444586	5.296224743	0.959268936	2.4649571	1.12E-32	1.97E-31	UP
ENSSSCG00000006164	WNT8B	wingless-type MMTV integration site family, member 8B [Source:HGNC Symbol;Acc:HGNC:12789]	GO:0031012|GO:0050896|GO:0023052|GO:0009987|GO:0005488|GO:0032502|GO:0005576|GO:0005515|GO:0005615|GO:0051716|GO:0048856|GO:0005578|GO:0050794|GO:0048869|GO:0005102|GO:0007165|GO:0007275|GO:0007154|GO:0007166|GO:0007399|GO:0001664|GO:0045165|GO:0030154|GO:0005109|GO:0022008|GO:0016055|GO:0030182|GO:0048699	extracellular matrix|response to stimulus|signaling|cellular process|binding|developmental process|extracellular region|protein binding|extracellular space|cellular response to stimulus|anatomical structure development|proteinaceous extracellular matrix|regulation of cellular process|cellular developmental process|receptor binding|signal transduction|multicellular organism development|cell commun…	K00714	wingless-type MMTV integration site family, member 8[-]	ssc05200|ssc05166|ssc05205|ssc04390|ssc04550|ssc04310|ssc04916|ssc05217	Pathways in cancer - Sus scrofa (pig)|HTLV-I infection - Sus scrofa (pig)|Proteoglycans in cancer - Sus scrofa (pig)|Hippo signaling pathway - Sus scrofa (pig)|Signaling pathways regulating pluripotency of stem cells - Sus scrofa (pig)|Wnt signaling pathway - Sus scrofa (pig)|Melanogenesis - Sus scrofa (pig)|Basal cell carcinoma - Sus scrofa (pig)	4:63955546-63960356	6	7	8	2	2	0	0.37816401	0.442725301	0.559982908	0.120446985	0.128408489	0	0.46029074	0.082951825	2.472199796	0.001091426	0.002808965	UP
ENSSSCG00000021949	-	-	GO:0016020|GO:0005215|GO:0031224|GO:0016021|GO:0006810	membrane|transporter activity|intrinsic component of membrane|integral component of membrane|transport	-	-	-	-	GL892871.2:40844-49188	792	846	421	137	100	142	16.52241378	17.71016543	9.754504344	2.730276841	2.125301096	3.069031161	14.66236118	2.641536366	2.472668273	1.76E-29	2.78E-28	UP
ENSSSCG00000022001	-	-	GO:0005623|GO:0003824|GO:0009987|GO:0008152|GO:0016020|GO:0009058|GO:0071704|GO:0043227|GO:0043229|GO:0016740|GO:0044237|GO:0031224|GO:0012505|GO:0005622|GO:0005737|GO:0005794|GO:0006486|GO:0019538|GO:0044249|GO:0016757|GO:0043231|GO:0016021|GO:0005975|GO:0034645|GO:0009059|GO:0070085|GO:1901137|GO:0044267|GO:0009100|GO:0036211|GO:0016758|GO:0043412|GO:0009101|GO:0008378|GO:0006464	cell|catalytic activity|cellular process|metabolic process|membrane|biosynthetic process|organic substance metabolic process|membrane-bounded organelle|intracellular organelle|transferase activity|cellular metabolic process|intrinsic component of membrane|endomembrane system|intracellular|cytoplasm|Golgi apparatus|protein glycosylation|protein metabolic process|cellular biosynthetic process|trans…	-	-	-	-	GL892641.2:58223-59416	582	502	523	114	78	107	30.50620912	26.40421595	30.4467866	5.708294749	4.165139737	5.810503458	29.11907056	5.227979315	2.477638969	2.57E-87	1.42E-85	UP
ENSSSCG00000014825	RELT	RELT tumor necrosis factor receptor [Source:HGNC Symbol;Acc:HGNC:13764]	GO:0005623|GO:0050896|GO:0002376|GO:0023052|GO:0004871|GO:0009987|GO:0008152|GO:0005488|GO:0016020|GO:0032502|GO:0005576|GO:0005515|GO:0009893|GO:0071704|GO:0043227|GO:0071944|GO:0051716|GO:0023051|GO:0048856|GO:0038023|GO:0004872|GO:0009607|GO:0044237|GO:0008283|GO:0019222|GO:0005886|GO:0031224|GO:0006955|GO:0050794|GO:0006950|GO:0051707|GO:0009605|GO:1903561|GO:0031226|GO:0031982|GO:0007165|GO:…	cell|response to stimulus|immune system process|signaling|signal transducer activity|cellular process|metabolic process|binding|membrane|developmental process|extracellular region|protein binding|positive regulation of metabolic process|organic substance metabolic process|membrane-bounded organelle|cell periphery|cellular response to stimulus|regulation of signaling|anatomical structure developme…	K05156	tumor necrosis factor receptor superfamily member 19-like[-]	ssc04060	Cytokine-cytokine receptor interaction - Sus scrofa (pig)	9:8497720-8515461	156	125	116	33	24	17	3.843795875	3.090641781	3.174462108	0.776754024	0.602455147	0.433958725	3.369633255	0.604389298	2.479041558	5.42E-36	1.06E-34	UP
ENSSSCG00000012315	-	-	GO:0003824|GO:0009987|GO:0008152|GO:0005488|GO:0071704|GO:0097159|GO:0044237|GO:0036094|GO:0016787|GO:0044255|GO:0019637|GO:0006629|GO:0003676|GO:0000166|GO:0016788|GO:0042578|GO:0006644|GO:0006796|GO:0030258|GO:0046839|GO:0016311|GO:0006650|GO:0046488|GO:0046856	catalytic activity|cellular process|metabolic process|binding|organic substance metabolic process|organic cyclic compound binding|cellular metabolic process|small molecule binding|hydrolase activity|cellular lipid metabolic process|organophosphate metabolic process|lipid metabolic process|nucleic acid binding|nucleotide binding|hydrolase activity, acting on ester bonds|phosphoric ester hydrolase …	-	-	-	-	1:11137154-11204971	50	52	43	12	10	5	0.523455951	0.546287487	0.49997916	0.120012125	0.106659151	0.054233884	0.523240866	0.093635054	2.482354594	8.33E-18	7.49E-17	UP
ENSSSCG00000026589	-	-	GO:0005623|GO:0009987|GO:0008152|GO:0005488|GO:0001071|GO:0016043|GO:0009058|GO:0071704|GO:0043227|GO:0043229|GO:0097159|GO:0044237|GO:0006807|GO:0019222|GO:0050794|GO:0005622|GO:0097006|GO:0003700|GO:0051171|GO:0043169|GO:0022607|GO:0006725|GO:0000981|GO:0003676|GO:0031323|GO:0044249|GO:0043231|GO:1901360|GO:0046483|GO:0006139|GO:0005634|GO:0034645|GO:0009059|GO:0016070|GO:0010467|GO:0010468|GO:…	cell|cellular process|metabolic process|binding|nucleic acid binding transcription factor activity|cellular component organization|biosynthetic process|organic substance metabolic process|membrane-bounded organelle|intracellular organelle|organic cyclic compound binding|cellular metabolic process|nitrogen compound metabolic process|regulation of metabolic process|regulation of cellular process|in…	-	-	-	-	17:40743268-40749319	30	22	2	8	0	2	1.234397555	0.908398157	0.091397605	0.314456491	0	0.085262369	0.744731106	0.13323962	2.482696471	0.002958634	0.006989818	UP
ENSSSCG00000002768	CENPT	centromere protein T [Source:HGNC Symbol;Acc:HGNC:25787]	GO:0005623|GO:0009987|GO:0005488|GO:0016043|GO:0043234|GO:0005515|GO:0043227|GO:0043229|GO:0005622|GO:0007059|GO:0007049|GO:0000776|GO:0022607|GO:0006996|GO:0046983|GO:0043231|GO:0005634|GO:0051276|GO:0051382|GO:0006461|GO:0005694|GO:0070925|GO:0046982|GO:0034508|GO:0051383|GO:0043623|GO:0065004|GO:0034622|GO:0000775	cell|cellular process|binding|cellular component organization|protein complex|protein binding|membrane-bounded organelle|intracellular organelle|intracellular|chromosome segregation|cell cycle|kinetochore|cellular component assembly|organelle organization|protein dimerization activity|intracellular membrane-bounded organelle|nucleus|chromosome organization|kinetochore assembly|protein complex ass…	-	-	-	-	6:25676772-25682393	69	72	74	16	11	13	2.320461194	2.429730575	2.763960008	0.514012169	0.37687438	0.452921566	2.504717259	0.447936038	2.483283109	7.05E-25	9.36E-24	UP
ENSSSCG00000012597	PLS3	plastin 3 [Source:HGNC Symbol;Acc:HGNC:9091]	GO:0005623|GO:0005488|GO:0032502|GO:0005515|GO:0048856|GO:0005622|GO:0043169|GO:0008092|GO:0005737|GO:0048513|GO:0007275|GO:0060348|GO:0003779|GO:0001501|GO:0046872|GO:0005509	cell|binding|developmental process|protein binding|anatomical structure development|intracellular|cation binding|cytoskeletal protein binding|cytoplasm|animal organ development|multicellular organism development|bone development|actin binding|skeletal system development|metal ion binding|calcium ion binding	-	-	-	-	X:109452788-109539959	54	33	43	10	4	10	0.743419738	0.455890788	0.657473695	0.131520497	0.056097505	0.142622292	0.618928074	0.110080098	2.491218102	4.87E-14	3.46E-13	UP
ENSSSCG00000016503	-	-	GO:0003824|GO:0008152|GO:0005488|GO:0016491|GO:0097159|GO:0046906|GO:0043169|GO:0055114|GO:0016705|GO:0004497|GO:0020037|GO:0046872|GO:0046914|GO:0005506	catalytic activity|metabolic process|binding|oxidoreductase activity|organic cyclic compound binding|tetrapyrrole binding|cation binding|oxidation-reduction process|oxidoreductase activity, acting on paired donors, with incorporation or reduction of molecular oxygen|monooxygenase activity|heme binding|metal ion binding|transition metal ion binding|iron ion binding	-	-	-	-	JH118453.1:47539-128110	349	367	299	76	57	54	12.27085764	12.94850054	11.67602922	2.552698101	2.041722178	1.967017742	12.29846247	2.187146007	2.491356525	7.94E-70	3.49E-68	UP
ENSSSCG00000030580	BUB1B	BUB1 mitotic checkpoint serine/threonine kinase B [Source:HGNC Symbol;Acc:HGNC:1149]	GO:0005623|GO:0003824|GO:0009987|GO:0008152|GO:0005488|GO:0016043|GO:0043234|GO:0005515|GO:0051641|GO:0071704|GO:0043227|GO:0043229|GO:0097159|GO:0016740|GO:0044237|GO:0036094|GO:0009056|GO:0019222|GO:0050794|GO:0005622|GO:0051983|GO:0007059|GO:0007049|GO:0051301|GO:0016772|GO:0000776|GO:0051128|GO:0005737|GO:0051782|GO:0001882|GO:0006996|GO:0051302|GO:0031324|GO:0019538|GO:0008104|GO:0031323|GO:…	cell|catalytic activity|cellular process|metabolic process|binding|cellular component organization|protein complex|protein binding|cellular localization|organic substance metabolic process|membrane-bounded organelle|intracellular organelle|organic cyclic compound binding|transferase activity|cellular metabolic process|small molecule binding|catabolic process|regulation of metabolic process|regula…	-	-	-	-	1:146304943-146312662	79	52	69	14	15	8	4.35996117	2.879811816	4.229412293	0.738127285	0.843370794	0.457439378	3.82306176	0.679645819	2.491873485	4.83E-20	4.97E-19	UP
ENSSSCG00000030369	KIAA1522	KIAA1522 [Source:HGNC Symbol;Acc:HGNC:29301]	-	-	-	-	-	-	6:83106167-83114869	436	406	350	90	67	61	5.040091517	4.709575506	4.493598769	0.993874947	0.789042092	0.730547803	4.747755264	0.837821614	2.502530562	6.23E-82	3.24E-80	UP
ENSSSCG00000006088	SDC2	syndecan 2 [Source:HGNC Symbol;Acc:HGNC:10659]	GO:0005623|GO:0009987|GO:0005488|GO:0040011|GO:0016020|GO:0032502|GO:0016043|GO:0005515|GO:0048856|GO:0009986|GO:0009653|GO:0050793|GO:0031224|GO:0050794|GO:0048870|GO:0016358|GO:0048869|GO:0016477|GO:0006928|GO:0051128|GO:2000026|GO:0007275|GO:0048468|GO:0019904|GO:0016021|GO:0030030|GO:0045595|GO:0048666|GO:0051960|GO:0000904|GO:0022604|GO:0050773|GO:0007399|GO:0031344|GO:0048813|GO:0000902|GO:…	cell|cellular process|binding|locomotion|membrane|developmental process|cellular component organization|protein binding|anatomical structure development|cell surface|anatomical structure morphogenesis|regulation of developmental process|intrinsic component of membrane|regulation of cellular process|cell motility|dendrite development|cellular developmental process|cell migration|movement of cell o…	K16336	syndecan 2[-]	ssc05205|ssc04514|ssc05144	Proteoglycans in cancer - Sus scrofa (pig)|Cell adhesion molecules (CAMs) - Sus scrofa (pig)|Malaria - Sus scrofa (pig)	4:43122710-43138586	4477	4338	3750	795	691	794	151.1287347	146.9445178	140.5937684	25.63677739	23.76343537	27.76801575	146.2223403	25.72274283	2.507047356	4.41E-133	3.94E-131	UP
ENSSSCG00000027784	-	MARVEL domain containing 2 [Source:RefSeq peptide;Acc:NP_001230877]	GO:0005623|GO:0030054|GO:0009987|GO:0016043|GO:0005911|GO:0043220|GO:0043209|GO:0050877|GO:0033010|GO:0045216|GO:0007600|GO:0061689|GO:0050954|GO:0007605	cell|cell junction|cellular process|cellular component organization|cell-cell junction|Schmidt-Lanterman incisure|myelin sheath|neurological system process|paranodal junction|cell-cell junction organization|sensory perception|tricellular tight junction|sensory perception of mechanical stimulus|sensory perception of sound	-	-	-	-	16:51499065-51507622	47	46	40	9	3	12	1.149906664	1.129349218	1.086938398	0.210355845	0.074771088	0.304161455	1.12206476	0.196429463	2.5140727	2.42E-16	2.00E-15	UP
ENSSSCG00000003552	AUNIP	aurora kinase A and ninein interacting protein [Source:HGNC Symbol;Acc:HGNC:28363]	GO:0005623|GO:0009987|GO:0005488|GO:0016043|GO:0005515|GO:0043229|GO:0005622|GO:0007049|GO:0006996|GO:0007017|GO:0005819|GO:0005813|GO:0000226|GO:0005856|GO:0000922|GO:0005815|GO:0007051|GO:0007010|GO:0015630	cell|cellular process|binding|cellular component organization|protein binding|intracellular organelle|intracellular|cell cycle|organelle organization|microtubule-based process|spindle|centrosome|microtubule cytoskeleton organization|cytoskeleton|spindle pole|microtubule organizing center|spindle organization|cytoskeleton organization|microtubule cytoskeleton	-	-	-	-	6:76831764-76836866	17	20	18	4	4	2	1.024992838	1.210040463	1.205338934	0.230389366	0.245683294	0.124936477	1.146790745	0.200336379	2.517105839	2.60E-08	1.19E-07	UP
ENSSSCG00000005191	MPDZ	multiple PDZ domain protein [Source:HGNC Symbol;Acc:HGNC:7208]	GO:0005623|GO:0030054|GO:0005488|GO:0016020|GO:0045177|GO:0005515|GO:0043227|GO:0071944|GO:0005911|GO:0007155|GO:0005886|GO:0043220|GO:0043209|GO:0005622|GO:0016324|GO:0031982|GO:0016327|GO:0043296|GO:0005737|GO:0008022|GO:0005923|GO:0031410	cell|cell junction|binding|membrane|apical part of cell|protein binding|membrane-bounded organelle|cell periphery|cell-cell junction|cell adhesion|plasma membrane|Schmidt-Lanterman incisure|myelin sheath|intracellular|apical plasma membrane|vesicle|apicolateral plasma membrane|apical junction complex|cytoplasm|protein C-terminus binding|bicellular tight junction|cytoplasmic vesicle	-	-	-	-	1:233121454-233214540	240	207	235	51	32	41	3.150915032	2.727088624	3.426631949	0.639634093	0.427999704	0.55766825	3.101545202	0.541767349	2.517241797	2.68E-55	8.87E-54	UP
ENSSSCG00000016646	IFRD1	interferon-related developmental regulator 1 [Source:HGNC Symbol;Acc:HGNC:5456]	GO:0005623|GO:0040007|GO:0050896|GO:0009987|GO:0005488|GO:0032502|GO:0016043|GO:0048589|GO:0043227|GO:0043229|GO:0048856|GO:0040008|GO:0045926|GO:0009653|GO:0016049|GO:0050793|GO:0050794|GO:0006950|GO:0005622|GO:0060560|GO:0048869|GO:0045596|GO:0009611|GO:0048638|GO:0051128|GO:0030308|GO:0009888|GO:0061061|GO:0001558|GO:0048588|GO:0032535|GO:0005737|GO:2000026|GO:0007275|GO:0048468|GO:0043231|GO:…	cell|growth|response to stimulus|cellular process|binding|developmental process|cellular component organization|developmental growth|membrane-bounded organelle|intracellular organelle|anatomical structure development|regulation of growth|negative regulation of growth|anatomical structure morphogenesis|cell growth|regulation of developmental process|regulation of cellular process|response to stres…	-	-	-	-	18:35914686-35937250	1996	1878	1752	388	341	289	70.49631529	66.55877278	68.72501943	13.09102789	12.26962629	10.57471621	68.59336917	11.9784568	2.517627064	4.70E-180	6.16E-178	UP
ENSSSCG00000023050	10-Sep	septin 10 [Source:HGNC Symbol;Acc:HGNC:14349]	GO:0005488|GO:0005515|GO:0097159|GO:0036094|GO:0001882|GO:0000166|GO:0017076|GO:0032549|GO:0005525|GO:0019001	binding|protein binding|organic cyclic compound binding|small molecule binding|nucleoside binding|nucleotide binding|purine nucleotide binding|ribonucleoside binding|GTP binding|guanyl nucleotide binding	-	-	-	-	3:47790819-47829498	52	54	57	17	7	6	2.373767846	2.473593326	2.889904448	0.741341046	0.325516924	0.283772568	2.57908854	0.450210179	2.518190719	2.64E-19	2.60E-18	UP
ENSSSCG00000003377	ACOT7	acyl-CoA thioesterase 7 [Source:HGNC Symbol;Acc:HGNC:24157]	GO:0005623|GO:0003824|GO:0009987|GO:0008152|GO:0005488|GO:0005576|GO:0005515|GO:0009058|GO:0042995|GO:0071704|GO:0043227|GO:0043229|GO:0044237|GO:0006807|GO:0016787|GO:0009056|GO:0044297|GO:0005622|GO:0048037|GO:1903561|GO:0031982|GO:0044255|GO:0006082|GO:0070062|GO:0000062|GO:0005737|GO:0043005|GO:0042802|GO:0019637|GO:0006725|GO:0006629|GO:0044249|GO:0046983|GO:0043231|GO:0050662|GO:0006790|GO:…	cell|catalytic activity|cellular process|metabolic process|binding|extracellular region|protein binding|biosynthetic process|cell projection|organic substance metabolic process|membrane-bounded organelle|intracellular organelle|cellular metabolic process|nitrogen compound metabolic process|hydrolase activity|catabolic process|cell body|intracellular|cofactor binding|extracellular vesicle|vesicle|…	-	-	-	-	6:62103735-62176078	312	304	319	67	47	55	13.78988916	13.48292263	15.65929581	2.828892916	2.116283242	2.518455941	14.31070253	2.487877366	2.524107219	5.81E-72	2.62E-70	UP
ENSSSCG00000025488	MCM3	minichromosome maintenance complex component 3 [Source:HGNC Symbol;Acc:HGNC:6945]	GO:0005623|GO:0003824|GO:0009987|GO:0008152|GO:0005488|GO:0016020|GO:0016043|GO:0043234|GO:0005515|GO:0009058|GO:0016874|GO:0071704|GO:0043227|GO:0043229|GO:0097159|GO:0044237|GO:0006807|GO:0036094|GO:0016787|GO:0005622|GO:0016817|GO:0015995|GO:0005737|GO:0001882|GO:0042555|GO:0006725|GO:0006996|GO:0003676|GO:0044249|GO:0000166|GO:0043231|GO:0015979|GO:1901360|GO:0046483|GO:0006139|GO:0005634|GO:…	cell|catalytic activity|cellular process|metabolic process|binding|membrane|cellular component organization|protein complex|protein binding|biosynthetic process|ligase activity|organic substance metabolic process|membrane-bounded organelle|intracellular organelle|organic cyclic compound binding|cellular metabolic process|nitrogen compound metabolic process|small molecule binding|hydrolase activit…	K02541	DNA replication licensing factor MCM3[3.6.4.12]	ssc04110|ssc03030	Cell cycle - Sus scrofa (pig)|DNA replication - Sus scrofa (pig)	7:52534784-52554592	1606	1523	1853	339	268	292	26.47824018	25.19691175	33.93077275	5.339243824	4.501415969	4.98759832	28.53530823	4.942752704	2.529361514	4.89E-106	3.42E-104	UP
ENSSSCG00000013303	ABTB2	ankyrin repeat and BTB (POZ) domain containing 2 [Source:HGNC Symbol;Acc:HGNC:23842]	GO:0005623|GO:0050896|GO:0009987|GO:0005488|GO:0005515|GO:0043227|GO:0051716|GO:0043229|GO:0005622|GO:0046983|GO:0043231|GO:0009636|GO:0005634|GO:0005654|GO:0097237|GO:0031981|GO:0046982	cell|response to stimulus|cellular process|binding|protein binding|membrane-bounded organelle|cellular response to stimulus|intracellular organelle|intracellular|protein dimerization activity|intracellular membrane-bounded organelle|response to toxic substance|nucleus|nucleoplasm|cellular response to toxic substance|nuclear lumen|protein heterodimerization activity	-	-	-	-	2:28946535-29149593	362	345	285	67	52	58	4.532966857	4.335077854	3.963629794	0.801463059	0.663363626	0.752432915	4.277224835	0.739086533	2.532859853	1.12E-70	4.99E-69	UP
ENSSSCG00000005587	NEK6	NIMA-related kinase 6 [Source:HGNC Symbol;Acc:HGNC:7749]	GO:0005623|GO:0003824|GO:0050896|GO:0023052|GO:0004871|GO:0009987|GO:0008152|GO:0005488|GO:0016043|GO:0005515|GO:0071704|GO:0043227|GO:0051716|GO:0043229|GO:0023051|GO:0097159|GO:0016740|GO:0044237|GO:0036094|GO:0050794|GO:0006950|GO:0005622|GO:0051983|GO:0007059|GO:0007165|GO:0043169|GO:0007049|GO:0051301|GO:0016772|GO:0010646|GO:0051128|GO:0008219|GO:0008092|GO:0005737|GO:0033554|GO:0001882|GO:…	cell|catalytic activity|response to stimulus|signaling|signal transducer activity|cellular process|metabolic process|binding|cellular component organization|protein binding|organic substance metabolic process|membrane-bounded organelle|cellular response to stimulus|intracellular organelle|regulation of signaling|organic cyclic compound binding|transferase activity|cellular metabolic process|small…	-	-	-	-	1:298850331-298942265	4436	4291	4008	879	624	769	93.44552815	90.70461262	93.77122821	17.68854804	13.39129427	16.78255441	92.64045633	15.95413224	2.537712218	4.38E-145	4.40E-143	UP
ENSSSCG00000011133	PFKFB3	6-phosphofructo-2-kinase/fructose-2,6-biphosphatase 3 [Source:HGNC Symbol;Acc:HGNC:8874]	GO:0005623|GO:0003824|GO:0009987|GO:0008152|GO:0005488|GO:0071704|GO:0043227|GO:0043229|GO:0097159|GO:0016740|GO:0044237|GO:0036094|GO:0005622|GO:0044262|GO:0016772|GO:0001882|GO:0019637|GO:0000166|GO:0043231|GO:0005975|GO:0005634|GO:0005654|GO:0031981|GO:0046835|GO:0016773|GO:0016301|GO:0017076|GO:0032549|GO:0006003|GO:0006796|GO:0005996|GO:0005524|GO:0016310|GO:0008443|GO:0019318|GO:0006000|GO:…	cell|catalytic activity|cellular process|metabolic process|binding|organic substance metabolic process|membrane-bounded organelle|intracellular organelle|organic cyclic compound binding|transferase activity|cellular metabolic process|small molecule binding|intracellular|cellular carbohydrate metabolic process|transferase activity, transferring phosphorus-containing groups|nucleoside binding|organ…	-	-	-	-	10:70831452-70853803	5304	5231	5010	1114	903	763	166.30782	164.5878269	174.4703535	33.36805312	28.84482642	24.78552954	168.4553335	28.99946969	2.538267683	7.78E-185	1.04E-182	UP
ENSSSCG00000009434	RGCC	response gene to complement 32 protein [Source:RefSeq peptide;Acc:NP_001231156]	GO:0005623|GO:0050896|GO:0002376|GO:0009987|GO:0008152|GO:0005488|GO:0040011|GO:0032502|GO:0016043|GO:0005515|GO:0009058|GO:0009893|GO:0051641|GO:0071704|GO:0002684|GO:0043227|GO:0051716|GO:0043229|GO:0048856|GO:0044089|GO:0051050|GO:0044237|GO:0006807|GO:0040012|GO:0009653|GO:0008283|GO:0019222|GO:0050793|GO:0007155|GO:0048646|GO:0006955|GO:0050794|GO:0006950|GO:0002682|GO:0051051|GO:0005622|GO:…	cell|response to stimulus|immune system process|cellular process|metabolic process|binding|locomotion|developmental process|cellular component organization|protein binding|biosynthetic process|positive regulation of metabolic process|cellular localization|organic substance metabolic process|positive regulation of immune system process|membrane-bounded organelle|cellular response to stimulus|intra…	-	-	-	-	11:26204988-26215014	1163	1232	1075	176	208	225	149.1522233	158.5492917	153.1204197	21.56243895	27.17591208	29.89484678	153.6073116	26.21106594	2.550998958	3.57E-78	1.77E-76	UP
ENSSSCG00000005516	STOM	stomatin [Source:HGNC Symbol;Acc:HGNC:3383]	GO:0005623|GO:0050896|GO:0002376|GO:0023052|GO:0009987|GO:0008152|GO:0005488|GO:0016020|GO:0005576|GO:0016043|GO:0005515|GO:0005615|GO:0051641|GO:0006914|GO:0043227|GO:0071944|GO:0051716|GO:0043229|GO:0023051|GO:0009607|GO:0051050|GO:0072562|GO:0009056|GO:0005886|GO:0031224|GO:0050794|GO:0006950|GO:0051707|GO:0002682|GO:0012505|GO:0005622|GO:0009605|GO:1903561|GO:0031226|GO:0060341|GO:0055085|GO:…	cell|response to stimulus|immune system process|signaling|cellular process|metabolic process|binding|membrane|extracellular region|cellular component organization|protein binding|extracellular space|cellular localization|autophagy|membrane-bounded organelle|cell periphery|cellular response to stimulus|intracellular organelle|regulation of signaling|response to biotic stimulus|positive regulation …	-	-	-	-	1:293510864-293528679	1675	1601	1464	346	247	245	70.6399679	67.75339413	68.57274424	13.93952557	10.61217227	10.70449224	68.98870209	11.75206336	2.553446039	2.38E-155	2.56E-153	UP
ENSSSCG00000012845	CEND1	cell cycle exit and neuronal differentiation 1 [Source:HGNC Symbol;Acc:HGNC:24153]	GO:0005623|GO:0009987|GO:0040011|GO:0016020|GO:0032502|GO:0007610|GO:0007626|GO:0071944|GO:0048856|GO:0009653|GO:0008283|GO:0044708|GO:0050793|GO:0005886|GO:0048646|GO:0031224|GO:0050794|GO:0012505|GO:0048870|GO:0061351|GO:0048869|GO:0030534|GO:0030902|GO:0021681|GO:0016477|GO:0021549|GO:0006928|GO:0042127|GO:0060322|GO:0007420|GO:0021696|GO:0022037|GO:0008285|GO:2000026|GO:0021587|GO:0021697|GO:…	cell|cellular process|locomotion|membrane|developmental process|behavior|locomotory behavior|cell periphery|anatomical structure development|anatomical structure morphogenesis|cell proliferation|single-organism behavior|regulation of developmental process|plasma membrane|anatomical structure formation involved in morphogenesis|intrinsic component of membrane|regulation of cellular process|endomem…	-	-	-	-	2:183782-186548	97	105	61	18	12	16	3.993912205	4.338294818	2.789533232	0.708013488	0.503367129	0.682508638	3.707246752	0.631296419	2.553958671	4.70E-21	5.10E-20	UP
ENSSSCG00000001842	TICRR	TOPBP1-interacting checkpoint and replication regulator [Source:HGNC Symbol;Acc:HGNC:28704]	GO:0005623|GO:0050896|GO:0009987|GO:0008152|GO:0005488|GO:0005515|GO:0009058|GO:0071704|GO:0043227|GO:0043229|GO:0044237|GO:0006807|GO:0019222|GO:0050794|GO:0005622|GO:0051171|GO:0003682|GO:0007049|GO:0006725|GO:0031323|GO:0044249|GO:0043231|GO:0009314|GO:1901360|GO:0051726|GO:0046483|GO:0045786|GO:0006139|GO:0005634|GO:0006259|GO:0005654|GO:0007346|GO:0034645|GO:0009059|GO:0010564|GO:0044770|GO:…	cell|response to stimulus|cellular process|metabolic process|binding|protein binding|biosynthetic process|organic substance metabolic process|membrane-bounded organelle|intracellular organelle|cellular metabolic process|nitrogen compound metabolic process|regulation of metabolic process|regulation of cellular process|intracellular|regulation of nitrogen compound metabolic process|chromatin bindin…	-	-	-	-	GL895886.1:38536-42909	46	38	42	6	5	11	1.306817456	1.083274694	1.325194816	0.162845219	0.144699988	0.323741703	1.238428989	0.21042897	2.557105906	9.65E-16	7.63E-15	UP
ENSSSCG00000006276	CEBPD	CCAAT/enhancer binding protein (C/EBP), delta [Source:HGNC Symbol;Acc:HGNC:1835]	GO:0009987|GO:0008152|GO:0005488|GO:0001071|GO:0005515|GO:0009058|GO:0071704|GO:0097159|GO:0044237|GO:0006807|GO:0019222|GO:0050794|GO:0003700|GO:0051171|GO:0006725|GO:0003676|GO:0031323|GO:0044249|GO:1901360|GO:0046483|GO:0006139|GO:0034645|GO:0009059|GO:0016070|GO:0003677|GO:0010467|GO:0010468|GO:0051252|GO:0006351|GO:0006355|GO:0032774|GO:2001141|GO:0043565|GO:1903506	cellular process|metabolic process|binding|nucleic acid binding transcription factor activity|protein binding|biosynthetic process|organic substance metabolic process|organic cyclic compound binding|cellular metabolic process|nitrogen compound metabolic process|regulation of metabolic process|regulation of cellular process|transcription factor activity, sequence-specific DNA binding|regulation of…	-	-	-	-	4:87369054-87370589	122	98	208	0	75	0	4.97093515	4.006889257	9.412763764	0	3.11322422	0	6.130196057	1.037741407	2.56248623	0.001980881	0.004862321	UP
ENSSSCG00000000688	LAG3	-	GO:0005488|GO:0016020|GO:0005515|GO:0031224|GO:0016021	binding|membrane|protein binding|intrinsic component of membrane|integral component of membrane	-	-	-	-	5:66364052-66369815	34	43	43	7	5	9	1.118761899	1.419816259	1.571438179	0.220024393	0.167599408	0.306792275	1.370005446	0.231472025	2.565271877	2.74E-14	1.99E-13	UP
ENSSSCG00000021084	S100A6	S100 calcium binding protein A6 [Source:HGNC Symbol;Acc:HGNC:10496]	GO:0005623|GO:0005488|GO:0016020|GO:0005576|GO:0005515|GO:0042995|GO:0043227|GO:0071944|GO:0043229|GO:0019898|GO:0031252|GO:0005886|GO:0005622|GO:1903561|GO:0031982|GO:0043169|GO:0048306|GO:0070062|GO:0009898|GO:0008092|GO:0005737|GO:0044548|GO:0042802|GO:0031234|GO:0046983|GO:0043231|GO:0001726|GO:0019897|GO:0005634|GO:0048471|GO:0005829|GO:0042803|GO:0046872|GO:0005523|GO:0046914|GO:0005509|GO:…	cell|binding|membrane|extracellular region|protein binding|cell projection|membrane-bounded organelle|cell periphery|intracellular organelle|extrinsic component of membrane|cell leading edge|plasma membrane|intracellular|extracellular vesicle|vesicle|cation binding|calcium-dependent protein binding|extracellular exosome|cytoplasmic side of plasma membrane|cytoskeletal protein binding|cytoplasm|S1…	-	-	-	-	JH118413.1:7352-15145	36	44	32	0	9	10	8.252877447	10.12192472	8.147712067	0	2.10202781	2.374948494	8.840838079	1.492325435	2.566620957	1.67E-11	1.00E-10	UP
ENSSSCG00000022446	SEL1L3	sel-1 suppressor of lin-12-like 3 (C. elegans) [Source:HGNC Symbol;Acc:HGNC:29108]	GO:0005623|GO:0016020|GO:0043227|GO:0043229|GO:0031224|GO:0005622|GO:0043231|GO:0016021|GO:0005634|GO:0005654|GO:0031981	cell|membrane|membrane-bounded organelle|intracellular organelle|intrinsic component of membrane|intracellular|intracellular membrane-bounded organelle|integral component of membrane|nucleus|nucleoplasm|nuclear lumen	-	-	-	-	8:19874198-19915396	89	86	62	17	9	15	3.715863428	3.603056069	2.874957805	0.678037741	0.382824278	0.648813274	3.397959101	0.569891764	2.575908639	1.25E-24	1.64E-23	UP
ENSSSCG00000023994	-	-	GO:0005488	binding	-	-	-	-	15:145685646-145740996	14	13	7	5	1	0	0.440958296	0.410868534	0.244887665	0.150450976	0.032085966	0	0.365571498	0.060845647	2.586927627	2.79E-05	9.15E-05	UP
ENSSSCG00000008339	GFPT1	glutamine--fructose-6-phosphate transaminase 1 [Source:HGNC Symbol;Acc:HGNC:4241]	GO:0003824|GO:0048511|GO:0009987|GO:0008152|GO:0005488|GO:0005576|GO:0009058|GO:0071704|GO:0043227|GO:0016740|GO:0044237|GO:0006807|GO:0007623|GO:0030246|GO:0019222|GO:1903561|GO:0031982|GO:0070062|GO:0032922|GO:0019637|GO:0006486|GO:0006725|GO:0019538|GO:0044249|GO:1901360|GO:0005975|GO:0046483|GO:0006139|GO:0034645|GO:0009059|GO:0070085|GO:0009225|GO:0008483|GO:1901137|GO:0044267|GO:0009100|GO:…	catalytic activity|rhythmic process|cellular process|metabolic process|binding|extracellular region|biosynthetic process|organic substance metabolic process|membrane-bounded organelle|transferase activity|cellular metabolic process|nitrogen compound metabolic process|circadian rhythm|carbohydrate binding|regulation of metabolic process|extracellular vesicle|vesicle|extracellular exosome|circadian…	K00820	glucosamine--fructose-6-phosphate aminotransferase (isomerizing)[2.6.1.16]	ssc01100|ssc04931|ssc00520|ssc00250	Metabolic pathways - Sus scrofa (pig)|Insulin resistance - Sus scrofa (pig)|Amino sugar and nucleotide sugar metabolism - Sus scrofa (pig)|Alanine, aspartate and glutamate metabolism - Sus scrofa (pig)	3:76459924-76509989	2330	2261	2029	474	367	302	48.23780046	46.97165684	46.65395075	9.374461205	7.740497351	6.47743439	47.28780268	7.864130982	2.58810885	1.43E-160	1.58E-158	UP
ENSSSCG00000007465	B4GALT5	UDP-Gal:betaGlcNAc beta 1,4- galactosyltransferase, polypeptide 5 [Source:HGNC Symbol;Acc:HGNC:928]	GO:0003824|GO:0008152|GO:0005576|GO:0071704|GO:0043227|GO:0016740|GO:1903561|GO:0031982|GO:0070062|GO:0016757|GO:0005975	catalytic activity|metabolic process|extracellular region|organic substance metabolic process|membrane-bounded organelle|transferase activity|extracellular vesicle|vesicle|extracellular exosome|transferase activity, transferring glycosyl groups|carbohydrate metabolic process	K09905	beta-1,4-galactosyltransferase 5 [EC:2.4.1.-][-]	ssc00512	Mucin type O-Glycan biosynthesis - Sus scrofa (pig)	17:57581157-57602483	1253	1157	1181	262	189	168	49.01181666	45.41371309	51.30671656	9.79010313	7.531527098	6.808079332	48.57741544	8.04323652	2.594437684	4.49E-145	4.48E-143	UP
ENSSSCG00000008829	OCIAD2	OCIA domain containing 2 [Source:HGNC Symbol;Acc:HGNC:28685]	GO:0005623|GO:0016020|GO:0043227|GO:0043229|GO:0031090|GO:0005622|GO:0031966|GO:0005737|GO:0043231|GO:0005739|GO:0005740|GO:0005743	cell|membrane|membrane-bounded organelle|intracellular organelle|organelle membrane|intracellular|mitochondrial membrane|cytoplasm|intracellular membrane-bounded organelle|mitochondrion|mitochondrial envelope|mitochondrial inner membrane	-	-	-	-	8:40879889-41028371	3	5	14	3	0	1	0.137451267	0.229894856	0.712379428	0.131290068	0	0.047468545	0.359908517	0.059586204	2.59457999	0.005729604	0.012811396	UP
ENSSSCG00000019113	-	-	-	-	-	-	-	-	4:97801183-97801273	6	8	9	2	1	1	4.126558919	5.521111533	6.874808215	1.314328093	0.700602359	0.7125498	5.507492889	0.909160084	2.598789477	0.00039871	0.001105916	UP
ENSSSCG00000030165	MAFF	v-maf avian musculoaponeurotic fibrosarcoma oncogene homolog F [Source:HGNC Symbol;Acc:HGNC:6780]	GO:0005623|GO:0009987|GO:0008152|GO:0005488|GO:0001071|GO:0032502|GO:0009058|GO:0009893|GO:0071704|GO:0043227|GO:0043229|GO:0048856|GO:0097159|GO:0044237|GO:0006807|GO:0019222|GO:0050793|GO:0050794|GO:0005622|GO:0003700|GO:0051171|GO:0048869|GO:0009888|GO:0061061|GO:2000026|GO:0006725|GO:0000981|GO:0048513|GO:0007275|GO:0003676|GO:0031323|GO:0044249|GO:0043231|GO:1901360|GO:0045595|GO:0046483|GO:…	cell|cellular process|metabolic process|binding|nucleic acid binding transcription factor activity|developmental process|biosynthetic process|positive regulation of metabolic process|organic substance metabolic process|membrane-bounded organelle|intracellular organelle|anatomical structure development|organic cyclic compound binding|cellular metabolic process|nitrogen compound metabolic process|r…	-	-	-	-	5:6966174-6978549	191	198	170	34	32	29	3.805709861	3.958871504	3.762060642	0.647168783	0.649562111	0.598631062	3.842214002	0.631787319	2.604426992	5.17E-54	1.65E-52	UP
ENSSSCG00000024646	-	-	GO:0009987|GO:0016020|GO:0005215|GO:0031224|GO:0022857|GO:0055085|GO:0022891|GO:0016021|GO:0006810|GO:0034220|GO:0006811|GO:0015075|GO:0008509|GO:0015711|GO:0006820|GO:0008028|GO:0008514|GO:0015718	cellular process|membrane|transporter activity|intrinsic component of membrane|transmembrane transporter activity|transmembrane transport|substrate-specific transmembrane transporter activity|integral component of membrane|transport|ion transmembrane transport|ion transport|ion transmembrane transporter activity|anion transmembrane transporter activity|organic anion transport|anion transport|mono…	-	-	-	-	12:54605945-54607819	64	54	53	9	12	8	2.947317007	2.49543521	2.710837001	0.395945733	0.563000763	0.381704382	2.717863073	0.446883626	2.604501685	1.70E-21	1.89E-20	UP
ENSSSCG00000030582	BATF	-	GO:0005623|GO:0050896|GO:0002376|GO:0023052|GO:0009987|GO:0008152|GO:0005488|GO:0001071|GO:0032502|GO:0002520|GO:0005515|GO:0009058|GO:0009893|GO:0071704|GO:0043227|GO:0051716|GO:0043229|GO:0048856|GO:0097159|GO:0009607|GO:0044237|GO:0006807|GO:0019222|GO:0007155|GO:0006955|GO:0050794|GO:0006950|GO:0051707|GO:0005622|GO:0009605|GO:0003700|GO:0046649|GO:0051171|GO:0016445|GO:0048869|GO:0045190|GO:…	cell|response to stimulus|immune system process|signaling|cellular process|metabolic process|binding|nucleic acid binding transcription factor activity|developmental process|immune system development|protein binding|biosynthetic process|positive regulation of metabolic process|organic substance metabolic process|membrane-bounded organelle|cellular response to stimulus|intracellular organelle|anat…	-	-	-	-	7:104503137-104524774	994	936	900	160	158	161	63.60879521	60.10496629	63.96587892	9.781077263	10.30053536	10.67385758	62.55988014	10.2518234	2.609357217	1.57E-138	1.48E-136	UP
ENSSSCG00000004092	-	-	GO:0003824|GO:0009987|GO:0008152|GO:0005488|GO:0009058|GO:0016874|GO:0071704|GO:0097159|GO:0044237|GO:0006807|GO:0036094|GO:0006082|GO:0001882|GO:0006725|GO:0044249|GO:0000166|GO:1901360|GO:0006520|GO:0046483|GO:0042558|GO:0006760|GO:0004329|GO:0008652|GO:0017076|GO:0032549|GO:0005524|GO:0009396|GO:0019752	catalytic activity|cellular process|metabolic process|binding|biosynthetic process|ligase activity|organic substance metabolic process|organic cyclic compound binding|cellular metabolic process|nitrogen compound metabolic process|small molecule binding|organic acid metabolic process|nucleoside binding|cellular aromatic compound metabolic process|cellular biosynthetic process|nucleotide binding|or…	-	-	-	-	1:17550420-17655433	54	41	35	9	7	6	2.335581291	1.77947524	1.681280158	0.371866103	0.308419974	0.268868135	1.93211223	0.316384737	2.610426988	3.36E-16	2.75E-15	UP
ENSSSCG00000027726	DLL1	delta-like 1 (Drosophila) [Source:HGNC Symbol;Acc:HGNC:2908]	GO:0005623|GO:0030054|GO:0040007|GO:0050896|GO:0002376|GO:0023052|GO:0009987|GO:0008152|GO:0005488|GO:0016020|GO:0032502|GO:0016043|GO:0002520|GO:0045177|GO:0005515|GO:0009058|GO:0048589|GO:0009893|GO:0071704|GO:0043227|GO:0071944|GO:0051716|GO:0023051|GO:0048856|GO:0051050|GO:0044237|GO:0006807|GO:0040008|GO:0002683|GO:0045927|GO:0009653|GO:0008283|GO:0019222|GO:0050793|GO:0007155|GO:0005886|GO:…	cell|cell junction|growth|response to stimulus|immune system process|signaling|cellular process|metabolic process|binding|membrane|developmental process|cellular component organization|immune system development|apical part of cell|protein binding|biosynthetic process|developmental growth|positive regulation of metabolic process|organic substance metabolic process|membrane-bounded organelle|cell p…	K06051	delta[-]	-	-	1:280458-290229	133	136	136	29	19	21	2.309595476	2.36989395	2.622999812	0.48107965	0.336127009	0.377808904	2.434163079	0.398338521	2.611358921	4.80E-43	1.14E-41	UP
ENSSSCG00000022247	PROSER2	proline and serine rich 2 [Source:HGNC Symbol;Acc:HGNC:23728]	-	-	-	-	-	-	10:65735078-65761252	8	3	7	0	2	1	0.130382102	0.049058536	0.126716612	0	0.033205633	0.016885946	0.102052417	0.016697193	2.611632869	0.00219792	0.005331856	UP
ENSSSCG00000000656	CLEC2B	C-type lectin domain family 2, member B [Source:HGNC Symbol;Acc:HGNC:2053]	GO:0005488|GO:0016020|GO:0030246|GO:0031224|GO:0016021	binding|membrane|carbohydrate binding|intrinsic component of membrane|integral component of membrane	-	-	-	-	5:64827997-64857595	719	622	642	124	100	111	13.87559736	12.04527524	13.76045552	2.286030253	1.966050968	2.219275133	13.22710937	2.157118785	2.616320284	3.40E-122	2.69E-120	UP
ENSSSCG00000014048	HK3	hexokinase 3 (white cell) [Source:HGNC Symbol;Acc:HGNC:4925]	GO:0005623|GO:0003824|GO:0009987|GO:0008152|GO:0005488|GO:0071704|GO:0043227|GO:0043229|GO:0097159|GO:0016740|GO:0044237|GO:0006807|GO:0036094|GO:0009056|GO:0030246|GO:0005622|GO:0006091|GO:0044262|GO:0006082|GO:0016772|GO:0042592|GO:0048029|GO:0005737|GO:0001882|GO:0019637|GO:0006725|GO:0019725|GO:0000166|GO:0043231|GO:1901360|GO:0005975|GO:0046483|GO:0006139|GO:0005739|GO:0048878|GO:0046835|GO:…	cell|catalytic activity|cellular process|metabolic process|binding|organic substance metabolic process|membrane-bounded organelle|intracellular organelle|organic cyclic compound binding|transferase activity|cellular metabolic process|nitrogen compound metabolic process|small molecule binding|catabolic process|carbohydrate binding|intracellular|generation of precursor metabolites and energy|cellul…	K00844	hexokinase[2.7.1.1]	ssc01100|ssc04910|ssc01200|ssc04066|ssc05230|ssc00520|ssc00010|ssc00500|ssc04930|ssc04973|ssc00051|ssc00052|ssc00524	Metabolic pathways - Sus scrofa (pig)|Insulin signaling pathway - Sus scrofa (pig)|Carbon metabolism - Sus scrofa (pig)|HIF-1 signaling pathway - Sus scrofa (pig)|Central carbon metabolism in cancer - Sus scrofa (pig)|Amino sugar and nucleotide sugar metabolism - Sus scrofa (pig)|Glycolysis / Gluconeogenesis - Sus scrofa (pig)|Starch and sucrose metabolism - Sus scrofa (pig)|Type II diabetes mell…	2:82651078-82669061	6126	6505	5335	1242	863	919	68.14702607	72.61412238	65.91422603	13.19859771	9.780298689	10.59131524	68.89179149	11.19007055	2.622112963	2.05E-149	2.12E-147	UP
ENSSSCG00000023419	ARHGEF10	Rho guanine nucleotide exchange factor (GEF) 10 [Source:HGNC Symbol;Acc:HGNC:14103]	GO:0005623|GO:0050896|GO:0023052|GO:0009987|GO:0008152|GO:0005488|GO:0032502|GO:0016043|GO:0005515|GO:0005085|GO:0009893|GO:0051716|GO:0043229|GO:0023051|GO:0048856|GO:0044089|GO:0019222|GO:0050794|GO:0005622|GO:0048869|GO:0030029|GO:0007165|GO:0007049|GO:0032231|GO:0010646|GO:0051128|GO:0022607|GO:0008092|GO:0005737|GO:0051130|GO:0032233|GO:0006996|GO:0007275|GO:0032970|GO:0009966|GO:0048468|GO:…	cell|response to stimulus|signaling|cellular process|metabolic process|binding|developmental process|cellular component organization|protein binding|guanyl-nucleotide exchange factor activity|positive regulation of metabolic process|cellular response to stimulus|intracellular organelle|regulation of signaling|anatomical structure development|positive regulation of cellular component biogenesis|re…	-	-	-	-	15:37931939-37986456	36	25	34	5	7	4	0.93564599	0.652017597	0.981453967	0.124147047	0.185333764	0.107711016	0.856372518	0.139063942	2.622490103	9.24E-13	6.08E-12	UP
ENSSSCG00000025058	-	natural resistance-associated macrophage protein 1 [Source:RefSeq peptide;Acc:NP_998986]	GO:0016020|GO:0005215|GO:0031224|GO:0016021|GO:0006810	membrane|transporter activity|intrinsic component of membrane|integral component of membrane|transport	-	-	-	-	15:133452329-133456736	923	978	808	206	131	120	21.20626763	22.54785339	20.61809285	4.521322759	3.066234605	2.856324583	21.45740462	3.481293982	2.623780031	3.14E-101	2.06E-99	UP
ENSSSCG00000011951	NFKBIZ	nuclear factor of kappa light polypeptide gene enhancer in B-cells inhibitor, zeta [Source:HGNC Symbol;Acc:HGNC:29805]	GO:0005623|GO:0000988|GO:0050896|GO:0009987|GO:0008152|GO:0005488|GO:0005515|GO:0009058|GO:0071704|GO:0043227|GO:0043229|GO:0044237|GO:0006807|GO:0019222|GO:0050794|GO:0006950|GO:0000989|GO:0005622|GO:0051171|GO:0003712|GO:0006725|GO:0006952|GO:0031323|GO:0044249|GO:0043231|GO:1901360|GO:0046483|GO:0006139|GO:0005634|GO:0034645|GO:0009059|GO:0016070|GO:0010467|GO:0010468|GO:0051252|GO:0006954|GO:…	cell|transcription factor activity, protein binding|response to stimulus|cellular process|metabolic process|binding|protein binding|biosynthetic process|organic substance metabolic process|membrane-bounded organelle|intracellular organelle|cellular metabolic process|nitrogen compound metabolic process|regulation of metabolic process|regulation of cellular process|response to stress|transcription …	K14242	NF-kappa-B inhibitor zeta[-]	ssc05202	Transcriptional misregulation in cancer - Sus scrofa (pig)	13:166744538-166776678	2349	2187	2014	443	360	297	52.69246013	49.2286739	50.1764295	9.493039895	8.226946068	6.902177062	50.69918784	8.207387675	2.626967631	1.73E-180	2.28E-178	UP
ENSSSCG00000016233	SERPINE2	serpin peptidase inhibitor, clade E (nexin, plasminogen activator inhibitor type 1), member 2 [Source:HGNC Symbol;Acc:HGNC:8951]	GO:0005623|GO:0022414|GO:0031012|GO:0040007|GO:0000003|GO:0050896|GO:0023052|GO:0009987|GO:0008152|GO:0005488|GO:0016020|GO:0045202|GO:0032502|GO:0007610|GO:0005576|GO:0016043|GO:0005515|GO:0005615|GO:0051606|GO:0071704|GO:0043227|GO:0044702|GO:0071944|GO:0051716|GO:0043229|GO:0023051|GO:0048856|GO:0023057|GO:0009986|GO:0044237|GO:0040008|GO:0019898|GO:0045926|GO:0009653|GO:0008283|GO:0019222|GO:…	cell|reproductive process|extracellular matrix|growth|reproduction|response to stimulus|signaling|cellular process|metabolic process|binding|membrane|synapse|developmental process|behavior|extracellular region|cellular component organization|protein binding|extracellular space|detection of stimulus|organic substance metabolic process|membrane-bounded organelle|single organism reproductive process…	-	-	-	-	15:139183910-139249592	19	10	12	5	0	2	0.505351882	0.266898003	0.354481318	0.127048912	0	0.055114349	0.375577068	0.060721087	2.628839453	4.91E-06	1.77E-05	UP
ENSSSCG00000029950	CD70	CD70 antigen [Source:UniProtKB/Swiss-Prot;Acc:Q3ZDR4]	GO:0005623|GO:0050896|GO:0002376|GO:0023052|GO:0009987|GO:0005488|GO:0016020|GO:0005576|GO:0005515|GO:0005615|GO:0043227|GO:0071944|GO:0051716|GO:0008283|GO:0005886|GO:0031224|GO:0006955|GO:0050794|GO:1903561|GO:0005102|GO:0031982|GO:0007165|GO:0070062|GO:0008219|GO:0019899|GO:0007267|GO:0007154|GO:0016021|GO:0007166|GO:0005125|GO:0097190|GO:0005126|GO:0002020|GO:0012501|GO:0097191|GO:0032813|GO:…	cell|response to stimulus|immune system process|signaling|cellular process|binding|membrane|extracellular region|protein binding|extracellular space|membrane-bounded organelle|cell periphery|cellular response to stimulus|cell proliferation|plasma membrane|intrinsic component of membrane|immune response|regulation of cellular process|extracellular vesicle|receptor binding|vesicle|signal transducti…	K05470	tumor necrosis factor ligand superfamily member 7[-]	ssc04060	Cytokine-cytokine receptor interaction - Sus scrofa (pig)	2:73154180-73157154	19	27	25	5	6	1	2.032637568	2.898543974	2.970484793	0.511018957	0.653895536	0.11084108	2.633888778	0.425251857	2.630804983	7.77E-10	4.12E-09	UP
ENSSSCG00000020915	P4HA2	prolyl 4-hydroxylase, alpha polypeptide II [Source:HGNC Symbol;Acc:HGNC:8547]	GO:0005623|GO:0003824|GO:0009987|GO:0008152|GO:0005488|GO:0043234|GO:0005515|GO:0071704|GO:0043227|GO:0016491|GO:0043229|GO:0044237|GO:0006807|GO:0036094|GO:0030246|GO:0012505|GO:0005622|GO:0006082|GO:0043169|GO:0055114|GO:0048029|GO:0016705|GO:0005737|GO:0051213|GO:0016701|GO:0019538|GO:0005783|GO:0043231|GO:0019842|GO:1901360|GO:0006520|GO:0016222|GO:0046483|GO:0005634|GO:0016706|GO:0016702|GO:…	cell|catalytic activity|cellular process|metabolic process|binding|protein complex|protein binding|organic substance metabolic process|membrane-bounded organelle|oxidoreductase activity|intracellular organelle|cellular metabolic process|nitrogen compound metabolic process|small molecule binding|carbohydrate binding|endomembrane system|intracellular|organic acid metabolic process|cation binding|ox…	K00472	prolyl 4-hydroxylase[1.14.11.2]	ssc01100|ssc00330	Metabolic pathways - Sus scrofa (pig)|Arginine and proline metabolism - Sus scrofa (pig)	2:139853769-139885838	134	145	132	29	21	19	2.861272642	3.106896578	3.130419587	0.591542497	0.456810429	0.420313622	3.032862936	0.489555516	2.631135923	8.63E-44	2.10E-42	UP
ENSSSCG00000006496	LMNA	lamin A/C [Source:HGNC Symbol;Acc:HGNC:6636]	GO:0005623|GO:0050896|GO:0023052|GO:0009987|GO:0008152|GO:0005198|GO:0005488|GO:0040011|GO:0016020|GO:0032502|GO:0016043|GO:0005515|GO:0009058|GO:0009893|GO:0051641|GO:0071704|GO:0043227|GO:0051716|GO:0043229|GO:0023051|GO:0048856|GO:0023057|GO:0044237|GO:0006807|GO:0040012|GO:0019222|GO:0050793|GO:0050794|GO:0006950|GO:0012505|GO:0031090|GO:0005622|GO:0048870|GO:0051171|GO:0048869|GO:0006991|GO:…	cell|response to stimulus|signaling|cellular process|metabolic process|structural molecule activity|binding|locomotion|membrane|developmental process|cellular component organization|protein binding|biosynthetic process|positive regulation of metabolic process|cellular localization|organic substance metabolic process|membrane-bounded organelle|cellular response to stimulus|intracellular organelle|…	K12641	lamin A/C[-]	ssc04210|ssc05410|ssc05414|ssc05412	Apoptosis - Sus scrofa (pig)|Hypertrophic cardiomyopathy (HCM) - Sus scrofa (pig)|Dilated cardiomyopathy - Sus scrofa (pig)|Arrhythmogenic right ventricular cardiomyopathy (ARVC) - Sus scrofa (pig)	4:102642366-102661829	5219	5562	4956	1009	787	830	148.4010431	158.7027575	156.5149145	27.40797674	22.79792501	24.45074765	154.5395717	24.8855498	2.634596138	1.21E-188	1.66E-186	UP
ENSSSCG00000008374	-	-	GO:0005623|GO:0003824|GO:0009987|GO:0008152|GO:0016020|GO:0009058|GO:0071704|GO:0043227|GO:0043229|GO:0016740|GO:0044237|GO:0031224|GO:0012505|GO:0005622|GO:0005737|GO:0005794|GO:0006486|GO:0019538|GO:0044249|GO:0016757|GO:0043231|GO:0016021|GO:0005975|GO:0034645|GO:0009059|GO:0070085|GO:1901137|GO:0044267|GO:0009100|GO:0036211|GO:0016758|GO:0043412|GO:0009101|GO:0008378|GO:0006464	cell|catalytic activity|cellular process|metabolic process|membrane|biosynthetic process|organic substance metabolic process|membrane-bounded organelle|intracellular organelle|transferase activity|cellular metabolic process|intrinsic component of membrane|endomembrane system|intracellular|cytoplasm|Golgi apparatus|protein glycosylation|protein metabolic process|cellular biosynthetic process|trans…	K00741|K00741	N-acetyllactosaminide beta-1,3-N-acetylglucosaminyltransferase[2.4.1.149]|N-acetyllactosaminide beta-1,3-N-acetylglucosaminyltransferase[2.4.1.149]	ssc01100|ssc01100|ssc00601|ssc00601|ssc00533|ssc00533	Metabolic pathways - Sus scrofa (pig)|Metabolic pathways - Sus scrofa (pig)|Glycosphingolipid biosynthesis - lacto and neolacto series - Sus scrofa (pig)|Glycosphingolipid biosynthesis - lacto and neolacto series - Sus scrofa (pig)|Glycosaminoglycan biosynthesis - keratan sulfate - Sus scrofa (pig)|Glycosaminoglycan biosynthesis - keratan sulfate - Sus scrofa (pig)	3:83444205-83445398	877	797	784	154	123	133	45.96897334	41.92058163	45.64111879	7.711230399	6.568110794	7.222374537	44.51022458	7.167238577	2.634647497	1.48E-143	1.45E-141	UP
ENSSSCG00000029004	-	-	GO:0003824|GO:0009987|GO:0008152|GO:0071704|GO:0044237|GO:0016787|GO:0019538|GO:0016788|GO:0042578|GO:0044267|GO:0036211|GO:0006796|GO:0043412|GO:0016311|GO:0006464|GO:0016791|GO:0006470|GO:0004721|GO:0004722	catalytic activity|cellular process|metabolic process|organic substance metabolic process|cellular metabolic process|hydrolase activity|protein metabolic process|hydrolase activity, acting on ester bonds|phosphoric ester hydrolase activity|cellular protein metabolic process|protein modification process|phosphate-containing compound metabolic process|macromolecule modification|dephosphorylation|ce…	-	-	-	-	5:30142487-30208943	15	11	10	3	0	3	1.744966829	1.284025885	1.291968002	0.333349876	0	0.361572668	1.440320239	0.231640848	2.636428025	5.16E-06	1.86E-05	UP
ENSSSCG00000001762	CIB2	calcium and integrin binding family member 2 [Source:HGNC Symbol;Acc:HGNC:24579]	GO:0005623|GO:0030054|GO:0050896|GO:0009987|GO:0005488|GO:0016020|GO:0045202|GO:0005576|GO:0005515|GO:0005929|GO:0042995|GO:0005615|GO:0071944|GO:0051716|GO:0072562|GO:0005886|GO:0031594|GO:0030055|GO:0005622|GO:0032420|GO:0005102|GO:0043169|GO:0032421|GO:0010243|GO:0042592|GO:0005737|GO:0045494|GO:0042802|GO:0032403|GO:0005912|GO:0019725|GO:0042383|GO:0046983|GO:0050839|GO:0010033|GO:0072372|GO:…	cell|cell junction|response to stimulus|cellular process|binding|membrane|synapse|extracellular region|protein binding|cilium|cell projection|extracellular space|cell periphery|cellular response to stimulus|blood microparticle|plasma membrane|neuromuscular junction|cell-substrate junction|intracellular|stereocilium|receptor binding|cation binding|stereocilium bundle|response to organonitrogen com…	-	-	-	-	7:53340541-53365176	50	57	35	4	5	14	2.17609157	2.489390106	1.691802774	0.166303311	0.221678772	0.631244135	2.119094817	0.339742073	2.640936348	2.20E-13	1.50E-12	UP
ENSSSCG00000016570	TSPAN33	tetraspanin 33 [Source:HGNC Symbol;Acc:HGNC:28743]	GO:0005623|GO:0050896|GO:0023052|GO:0009987|GO:0008152|GO:0005488|GO:0016020|GO:0016043|GO:0005515|GO:0051641|GO:0071704|GO:0071944|GO:0051716|GO:0023051|GO:0009986|GO:0005886|GO:0031224|GO:0050794|GO:0031226|GO:0007165|GO:0005887|GO:0010646|GO:0045184|GO:0019899|GO:0097197|GO:0019538|GO:0008104|GO:0010256|GO:0009966|GO:0009967|GO:0061024|GO:0007154|GO:0016021|GO:0007166|GO:0051604|GO:0072657|GO:…	cell|response to stimulus|signaling|cellular process|metabolic process|binding|membrane|cellular component organization|protein binding|cellular localization|organic substance metabolic process|cell periphery|cellular response to stimulus|regulation of signaling|cell surface|plasma membrane|intrinsic component of membrane|regulation of cellular process|intrinsic component of plasma membrane|signa…	-	-	-	-	18:20563182-20583800	426	390	407	74	75	53	13.7216532	12.60566109	14.5601661	2.27702641	2.461097479	1.768630751	13.62916013	2.168918213	2.651649104	2.06E-91	1.22E-89	UP
ENSSSCG00000000891	-	leukotriene A-4 hydrolase [Source:RefSeq peptide;Acc:NP_001172061]	GO:0005623|GO:0003824|GO:0009987|GO:0008152|GO:0005488|GO:0009058|GO:0071704|GO:0043227|GO:0043229|GO:0044237|GO:0006807|GO:0016787|GO:0009056|GO:0033218|GO:0005622|GO:0044255|GO:0006082|GO:0043169|GO:0005737|GO:0008233|GO:0019538|GO:0006629|GO:0044249|GO:0043231|GO:0042277|GO:0005634|GO:0006631|GO:0006508|GO:0008610|GO:0046872|GO:0043171|GO:0006518|GO:0046456|GO:0046914|GO:0004301|GO:0019752|GO:…	cell|catalytic activity|cellular process|metabolic process|binding|biosynthetic process|organic substance metabolic process|membrane-bounded organelle|intracellular organelle|cellular metabolic process|nitrogen compound metabolic process|hydrolase activity|catabolic process|amide binding|intracellular|cellular lipid metabolic process|organic acid metabolic process|cation binding|cytoplasm|peptida…	K01254	leukotriene-A4 hydrolase[3.3.2.6]	ssc01100|ssc00590	Metabolic pathways - Sus scrofa (pig)|Arachidonic acid metabolism - Sus scrofa (pig)	5:91688949-91721002	2483	2536	2179	434	363	384	70.76427772	72.52545492	68.97144569	11.81579738	10.53939173	11.33790249	70.75372611	11.23103053	2.655315814	3.17E-178	4.03E-176	UP
ENSSSCG00000019154	ssc-mir-155	ssc-mir-155 [Source:miRBase;Acc:MI0015907]	-	-	-	-	-	-	13:199063344-199063424	4	3	5	1	0	1	3.090943828	2.325737982	4.291062142	0.73829541	0	0.800518911	3.235914651	0.512938107	2.657316895	0.013773769	0.028573245	UP
ENSSSCG00000026493	LTA4H	leukotriene A4 hydrolase [Source:HGNC Symbol;Acc:HGNC:6710]	GO:0005623|GO:0003824|GO:0009987|GO:0008152|GO:0005488|GO:0005576|GO:0005515|GO:0009058|GO:0071704|GO:0043227|GO:0043229|GO:0097159|GO:0044237|GO:0006807|GO:0016787|GO:0009056|GO:0033218|GO:0005622|GO:1903561|GO:0031982|GO:0044255|GO:0006082|GO:0043169|GO:0070062|GO:0005737|GO:0008233|GO:0019538|GO:0006629|GO:0003676|GO:0044249|GO:0043231|GO:0042277|GO:0005634|GO:0005654|GO:0031981|GO:0006631|GO:…	cell|catalytic activity|cellular process|metabolic process|binding|extracellular region|protein binding|biosynthetic process|organic substance metabolic process|membrane-bounded organelle|intracellular organelle|organic cyclic compound binding|cellular metabolic process|nitrogen compound metabolic process|hydrolase activity|catabolic process|amide binding|intracellular|extracellular vesicle|vesic…	-	-	-	-	5:91645047-91710528	325	324	228	48	40	54	17.74879999	17.75553267	13.82911231	2.504182801	2.225456691	3.055228255	16.44448166	2.594955916	2.6638216	3.75E-49	1.06E-47	UP
ENSSSCG00000023589	BIRC3	baculoviral IAP repeat containing 3 [Source:HGNC Symbol;Acc:HGNC:591]	GO:0005623|GO:0003824|GO:0050896|GO:0002376|GO:0023052|GO:0009987|GO:0008152|GO:0005488|GO:0005515|GO:0009893|GO:0071704|GO:0002684|GO:0043227|GO:0051716|GO:0043229|GO:0023051|GO:0016740|GO:0044237|GO:0019222|GO:0006955|GO:0050794|GO:0006950|GO:0002682|GO:0005622|GO:0030234|GO:0007165|GO:0043169|GO:0010646|GO:0008219|GO:0019787|GO:0005737|GO:0043028|GO:0050776|GO:0031324|GO:0019538|GO:0006952|GO:…	cell|catalytic activity|response to stimulus|immune system process|signaling|cellular process|metabolic process|binding|protein binding|positive regulation of metabolic process|organic substance metabolic process|positive regulation of immune system process|membrane-bounded organelle|cellular response to stimulus|intracellular organelle|regulation of signaling|transferase activity|cellular metabo…	-	-	-	-	9:36957941-36969067	12193	11216	10723	1922	1799	1834	494.2343539	456.2094241	482.7402669	74.42386898	74.28903067	77.01691121	477.7280149	75.24327029	2.666555023	1.56E-190	2.23E-188	UP
ENSSSCG00000000481	IFNG	Interferon gamma [Source:UniProtKB/Swiss-Prot;Acc:P17803]	GO:0005623|GO:0040007|GO:0050896|GO:0002376|GO:0023052|GO:0009987|GO:0008152|GO:0005488|GO:0040011|GO:0016020|GO:0032502|GO:0005576|GO:0002520|GO:0005515|GO:0002262|GO:0009058|GO:0005615|GO:0019882|GO:0009893|GO:0051641|GO:0071704|GO:0002684|GO:0071944|GO:0051716|GO:0023051|GO:0048856|GO:0009607|GO:0051050|GO:0009986|GO:0044237|GO:0006807|GO:0040008|GO:0040012|GO:0050900|GO:0045926|GO:0008283|GO:…	cell|growth|response to stimulus|immune system process|signaling|cellular process|metabolic process|binding|locomotion|membrane|developmental process|extracellular region|immune system development|protein binding|myeloid cell homeostasis|biosynthetic process|extracellular space|antigen processing and presentation|positive regulation of metabolic process|cellular localization|organic substance met…	K04687	interferon gamma[-]	ssc04060|ssc05169|ssc05168|ssc05152|ssc04630|ssc05164|ssc05162|ssc04380|ssc05142|ssc05322|ssc04650|ssc04660|ssc05323|ssc05145|ssc04066|ssc05146|ssc05132|ssc04350|ssc05321|ssc05140|ssc04612|ssc05144|ssc03050|ssc04140|ssc04940|ssc05330|ssc05143|ssc05332	Cytokine-cytokine receptor interaction - Sus scrofa (pig)|Epstein-Barr virus infection - Sus scrofa (pig)|Herpes simplex infection - Sus scrofa (pig)|Tuberculosis - Sus scrofa (pig)|Jak-STAT signaling pathway - Sus scrofa (pig)|Influenza A - Sus scrofa (pig)|Measles - Sus scrofa (pig)|Osteoclast differentiation - Sus scrofa (pig)|Chagas disease (American trypanosomiasis) - Sus scrofa (pig)|System…	5:35374323-35379577	33	14	27	3	5	4	1.711082943	0.728461017	1.554887623	0.148585115	0.264104452	0.214886601	1.331477194	0.209192056	2.670127748	7.66E-09	3.70E-08	UP
ENSSSCG00000017234	CD300LF	-	GO:0005488|GO:0016020|GO:0005515|GO:0031224|GO:0016021	binding|membrane|protein binding|intrinsic component of membrane|integral component of membrane	-	-	-	-	12:6490149-6509578	567	591	521	97	73	102	9.931604123	10.38790923	10.13558563	1.623096937	1.302659606	1.850974243	10.15169966	1.592243595	2.672588318	2.97E-93	1.80E-91	UP
ENSSSCG00000021649	-	-	GO:0003824|GO:0009987|GO:0008152|GO:0071704|GO:0044237|GO:0016787|GO:0044255|GO:0019637|GO:0006629|GO:0016788|GO:0042578|GO:0006644|GO:0006796|GO:0030258|GO:0046839|GO:0016311|GO:0006650|GO:0046488|GO:0046856	catalytic activity|cellular process|metabolic process|organic substance metabolic process|cellular metabolic process|hydrolase activity|cellular lipid metabolic process|organophosphate metabolic process|lipid metabolic process|hydrolase activity, acting on ester bonds|phosphoric ester hydrolase activity|phospholipid metabolic process|phosphate-containing compound metabolic process|lipid modificat…	-	-	-	-	1:11005328-11054173	95	75	88	16	13	13	2.51399414	1.991617388	2.586401638	0.404472155	0.350474778	0.356400437	2.364004388	0.370449124	2.673885388	3.67E-30	5.90E-29	UP
ENSSSCG00000001073	TPMT	-	GO:0003824|GO:0008152|GO:0005576|GO:0043227|GO:0016740|GO:1903561|GO:0032259|GO:0031982|GO:0070062|GO:0008168|GO:0008757|GO:0008119	catalytic activity|metabolic process|extracellular region|membrane-bounded organelle|transferase activity|extracellular vesicle|methylation|vesicle|extracellular exosome|methyltransferase activity|S-adenosylmethionine-dependent methyltransferase activity|thiopurine S-methyltransferase activity	K00569	thiopurine S-methyltransferase[2.1.1.67]	ssc00983	Drug metabolism - other enzymes - Sus scrofa (pig)	7:14562434-14587800	247	209	202	45	33	29	7.819155899	6.639161012	7.102153702	1.360843553	1.064253619	0.951087589	7.186823538	1.125394921	2.674922906	1.13E-62	4.30E-61	UP
ENSSSCG00000010865	EXO1	exonuclease 1 [Source:HGNC Symbol;Acc:HGNC:3511]	GO:0005623|GO:0003824|GO:0050896|GO:0002376|GO:0009987|GO:0008152|GO:0005488|GO:0032502|GO:0002520|GO:0005515|GO:0071704|GO:0043227|GO:0051716|GO:0043229|GO:0048856|GO:0097159|GO:0044237|GO:0006807|GO:0016787|GO:0006955|GO:0006950|GO:0005622|GO:0046649|GO:0016445|GO:0002566|GO:0045190|GO:0006959|GO:0002377|GO:0033554|GO:0002312|GO:0006725|GO:0002250|GO:0007275|GO:0001775|GO:0002366|GO:0003676|GO:…	cell|catalytic activity|response to stimulus|immune system process|cellular process|metabolic process|binding|developmental process|immune system development|protein binding|organic substance metabolic process|membrane-bounded organelle|cellular response to stimulus|intracellular organelle|anatomical structure development|organic cyclic compound binding|cellular metabolic process|nitrogen compoun…	K10746	exonuclease 1 [EC:3.1.-.-][-]	ssc03430	Mismatch repair - Sus scrofa (pig)	10:17632831-17672882	192	133	173	31	30	20	4.262602719	2.962983779	4.265739436	0.657472478	0.678526059	0.460014635	3.830441978	0.598671057	2.677675438	8.70E-39	1.85E-37	UP
ENSSSCG00000007232	DUSP15	dual specificity phosphatase 15 [Source:HGNC Symbol;Acc:HGNC:16236]	GO:0003824|GO:0050896|GO:0023052|GO:0009987|GO:0008152|GO:0005488|GO:0005515|GO:0009893|GO:0071704|GO:0051716|GO:0023051|GO:0044237|GO:0016787|GO:0008283|GO:0019222|GO:0050794|GO:0006950|GO:0007165|GO:0042127|GO:0010646|GO:0023014|GO:0071559|GO:0033554|GO:0019538|GO:0031323|GO:0009966|GO:0009967|GO:0010033|GO:0007154|GO:0016788|GO:1902531|GO:0071310|GO:0031098|GO:0042578|GO:0007166|GO:0032268|GO:…	catalytic activity|response to stimulus|signaling|cellular process|metabolic process|binding|protein binding|positive regulation of metabolic process|organic substance metabolic process|cellular response to stimulus|regulation of signaling|cellular metabolic process|hydrolase activity|cell proliferation|regulation of metabolic process|regulation of cellular process|response to stress|signal trans…	-	-	-	-	17:40338462-40456280	23	41	42	3	7	7	1.073422392	1.92013473	2.177035182	0.133737683	0.332799182	0.338474439	1.723530768	0.268337101	2.683248607	1.59E-10	8.93E-10	UP
ENSSSCG00000003386	TNFRSF9	tumor necrosis factor receptor superfamily, member 9 [Source:HGNC Symbol;Acc:HGNC:11924]	GO:0005623|GO:0050896|GO:0002376|GO:0023052|GO:0004871|GO:0009987|GO:0005488|GO:0016020|GO:0032502|GO:0005576|GO:0016043|GO:0005515|GO:0005615|GO:0051641|GO:0071944|GO:0051716|GO:0048856|GO:0038023|GO:0004872|GO:0009607|GO:0009986|GO:0008283|GO:0005886|GO:0031224|GO:0006955|GO:0050794|GO:0006950|GO:0051707|GO:0051051|GO:0009605|GO:0001817|GO:0009897|GO:0031226|GO:0060341|GO:0007165|GO:1903531|GO:…	cell|response to stimulus|immune system process|signaling|signal transducer activity|cellular process|binding|membrane|developmental process|extracellular region|cellular component organization|protein binding|extracellular space|cellular localization|cell periphery|cellular response to stimulus|anatomical structure development|signaling receptor activity|receptor activity|response to biotic stim…	K05146	tumor necrosis factor receptor superfamily member 9[-]	ssc04060	Cytokine-cytokine receptor interaction - Sus scrofa (pig)	6:63053856-63071870	13	9	15	2	2	2	0.464369929	0.322611915	0.595122613	0.068267041	0.072779469	0.074020584	0.460701486	0.071689031	2.684007944	3.49E-06	1.28E-05	UP
ENSSSCG00000010830	HLX	H2.0-like homeobox [Source:HGNC Symbol;Acc:HGNC:4978]	GO:0005623|GO:0040007|GO:0050896|GO:0002376|GO:0009987|GO:0008152|GO:0005488|GO:0032502|GO:0002520|GO:0005515|GO:0009058|GO:0048589|GO:0071704|GO:0002684|GO:0043227|GO:0043229|GO:0048856|GO:0097159|GO:0044237|GO:0006807|GO:0040008|GO:0002683|GO:0045927|GO:0009653|GO:0008283|GO:0019222|GO:0050793|GO:0007155|GO:0006955|GO:0050794|GO:0002682|GO:0005622|GO:0048639|GO:0046649|GO:0051171|GO:0002695|GO:…	cell|growth|response to stimulus|immune system process|cellular process|metabolic process|binding|developmental process|immune system development|protein binding|biosynthetic process|developmental growth|organic substance metabolic process|positive regulation of immune system process|membrane-bounded organelle|intracellular organelle|anatomical structure development|organic cyclic compound bindin…	-	-	-	-	10:12516053-12519074	571	538	448	85	78	85	31.59680635	29.87400366	27.5333885	4.49327398	4.397150174	4.872922907	29.66806617	4.587782354	2.693042036	5.14E-95	3.20E-93	UP
ENSSSCG00000029381	-	-	GO:0009987|GO:0008152|GO:0016043|GO:0071704|GO:0044237|GO:0009056|GO:0019222|GO:0050794|GO:0051983|GO:0007059|GO:0007049|GO:0051301|GO:0051128|GO:0051782|GO:0006996|GO:0051302|GO:0031324|GO:0019538|GO:0031323|GO:0051726|GO:0045786|GO:0000819|GO:0007346|GO:0042176|GO:0030163|GO:0010564|GO:0051276|GO:0007067|GO:0044770|GO:0032268|GO:0042177|GO:0044267|GO:0045930|GO:0033043|GO:0000075|GO:0051246|GO:…	cellular process|metabolic process|cellular component organization|organic substance metabolic process|cellular metabolic process|catabolic process|regulation of metabolic process|regulation of cellular process|regulation of chromosome segregation|chromosome segregation|cell cycle|cell division|regulation of cellular component organization|negative regulation of cell division|organelle organizati…	-	-	-	-	1:146214579-146227195	81	69	82	12	12	13	5.908329113	5.050517277	6.643114921	0.836168397	0.891745963	0.982385821	5.867320437	0.903433394	2.699211639	4.18E-28	6.30E-27	UP
ENSSSCG00000004631	DMXL2	Dmx-like 2 [Source:HGNC Symbol;Acc:HGNC:2938]	GO:0005623|GO:0005488|GO:0045202|GO:0005576|GO:0005515|GO:0005615|GO:0043227|GO:0043229|GO:0012505|GO:0008021|GO:0005622|GO:0031982|GO:0005737|GO:0019899|GO:0030133|GO:0043231|GO:0016023|GO:0031988|GO:0031410|GO:0051020|GO:0070382|GO:0031267|GO:0017016|GO:0017137	cell|binding|synapse|extracellular region|protein binding|extracellular space|membrane-bounded organelle|intracellular organelle|endomembrane system|synaptic vesicle|intracellular|vesicle|cytoplasm|enzyme binding|transport vesicle|intracellular membrane-bounded organelle|cytoplasmic, membrane-bounded vesicle|membrane-bounded vesicle|cytoplasmic vesicle|GTPase binding|exocytic vesicle|small GTPase…	-	-	-	-	1:133371487-133450293	307	280	254	52	39	43	7.648715845	7.000220938	7.028439823	1.237634415	0.989895921	1.109907886	7.225792202	1.112479407	2.699377135	2.98E-76	1.43E-74	UP
ENSSSCG00000004622	GNB5	guanine nucleotide binding protein (G protein), beta 5 [Source:HGNC Symbol;Acc:HGNC:4401]	GO:0005623|GO:0050896|GO:0023052|GO:0009987|GO:0005488|GO:0016020|GO:0005515|GO:0005929|GO:0042995|GO:0043227|GO:0071944|GO:0051716|GO:0043229|GO:0005886|GO:0050794|GO:0043209|GO:0051051|GO:0005622|GO:0055085|GO:0007165|GO:0034763|GO:0031682|GO:0043271|GO:0044092|GO:0043231|GO:0072372|GO:0007154|GO:0001917|GO:0001750|GO:0006810|GO:0051087|GO:0032410|GO:0005634|GO:0034220|GO:0031513|GO:0043269|GO:…	cell|response to stimulus|signaling|cellular process|binding|membrane|protein binding|cilium|cell projection|membrane-bounded organelle|cell periphery|cellular response to stimulus|intracellular organelle|plasma membrane|regulation of cellular process|myelin sheath|negative regulation of transport|intracellular|transmembrane transport|signal transduction|negative regulation of transmembrane trans…	K04539	guanine nucleotide-binding protein subunit beta-5[-]	ssc05200|ssc04151|ssc04014|ssc04062|ssc05034|ssc04728|ssc04724|ssc04726|ssc04725|ssc05032|ssc04727|ssc04723|ssc04713	Pathways in cancer - Sus scrofa (pig)|PI3K-Akt signaling pathway - Sus scrofa (pig)|Ras signaling pathway - Sus scrofa (pig)|Chemokine signaling pathway - Sus scrofa (pig)|Alcoholism - Sus scrofa (pig)|Dopaminergic synapse - Sus scrofa (pig)|Glutamatergic synapse - Sus scrofa (pig)|Serotonergic synapse - Sus scrofa (pig)|Cholinergic synapse - Sus scrofa (pig)|Morphine addiction - Sus scrofa (pig)…	1:132632471-132679845	112	114	129	23	17	17	1.743232705	1.780508381	2.229967554	0.34198622	0.269557849	0.274124636	1.91790288	0.295222902	2.699653119	7.29E-37	1.46E-35	UP
ENSSSCG00000024347	CRISP3	cysteine-rich secretory protein 3 [Source:HGNC Symbol;Acc:HGNC:16904]	GO:0005623|GO:0005576|GO:0005615|GO:0043227|GO:0043229|GO:0012505|GO:0005622|GO:1903561|GO:0031982|GO:0070062|GO:0005737|GO:0030141|GO:0043231|GO:0016023|GO:0031988|GO:0031410|GO:0042581	cell|extracellular region|extracellular space|membrane-bounded organelle|intracellular organelle|endomembrane system|intracellular|extracellular vesicle|vesicle|extracellular exosome|cytoplasm|secretory granule|intracellular membrane-bounded organelle|cytoplasmic, membrane-bounded vesicle|membrane-bounded vesicle|cytoplasmic vesicle|specific granule	-	-	-	-	7:50169197-50196740	15	15	9	0	3	3	0.293464256	0.29448183	0.195563472	0	0.059788823	0.060808407	0.261169853	0.040199077	2.6997541	4.70E-06	1.70E-05	UP
ENSSSCG00000030191	-	-	GO:0005488|GO:0016020|GO:0005515|GO:0031224|GO:0005102|GO:0016021|GO:0005125|GO:0008083	binding|membrane|protein binding|intrinsic component of membrane|receptor binding|integral component of membrane|cytokine activity|growth factor activity	-	-	-	-	4:120713221-120724469	13	5	8	0	1	3	0.725112403	0.279889815	0.495599847	0	0.056822473	0.173374417	0.500200688	0.076732297	2.704601203	0.000170797	0.000501358	UP
ENSSSCG00000025795	CSF3R	colony stimulating factor 3 receptor (granulocyte) [Source:HGNC Symbol;Acc:HGNC:2439]	GO:0050896|GO:0002376|GO:0023052|GO:0004871|GO:0009987|GO:0005488|GO:0040011|GO:0016020|GO:0032502|GO:0002520|GO:0005515|GO:0051716|GO:0048856|GO:0038023|GO:0004872|GO:0050900|GO:0050793|GO:0031224|GO:0050794|GO:0002682|GO:0009605|GO:0048870|GO:0048869|GO:0007165|GO:0016477|GO:0006928|GO:2000026|GO:0006935|GO:0048513|GO:0007275|GO:0030595|GO:0010033|GO:0007154|GO:0016021|GO:0004888|GO:0045595|GO:…	response to stimulus|immune system process|signaling|signal transducer activity|cellular process|binding|locomotion|membrane|developmental process|immune system development|protein binding|cellular response to stimulus|anatomical structure development|signaling receptor activity|receptor activity|leukocyte migration|regulation of developmental process|intrinsic component of membrane|regulation of…	-	-	-	-	GL895950.1:27093-42362	2249	2453	2125	433	334	318	48.72047725	53.32409233	51.12765525	8.960800512	7.371233675	7.136966871	51.05740828	7.823000353	2.706326372	1.51E-174	1.89E-172	UP
ENSSSCG00000000606	MGP	Matrix Gla protein [Source:UniProtKB/Swiss-Prot;Acc:Q8MJ39]	GO:0031012|GO:0009987|GO:0005198|GO:0005488|GO:0032502|GO:0005576|GO:0005515|GO:0043227|GO:0048856|GO:0050793|GO:0005201|GO:1903561|GO:0048869|GO:0031982|GO:0043169|GO:0070062|GO:0001503|GO:0009888|GO:0030278|GO:2000026|GO:0048513|GO:0007275|GO:0030500|GO:0031214|GO:0030282|GO:0051216|GO:0061448|GO:0001501|GO:0046872|GO:0030154|GO:0005509	extracellular matrix|cellular process|structural molecule activity|binding|developmental process|extracellular region|protein binding|membrane-bounded organelle|anatomical structure development|regulation of developmental process|extracellular matrix structural constituent|extracellular vesicle|cellular developmental process|vesicle|cation binding|extracellular exosome|ossification|tissue develop…	-	-	-	-	5:61054166-61058328	40	33	26	11	5	0	3.775870276	3.1259118	2.725909688	0.991901291	0.480805541	0	3.209230588	0.490902277	2.708719688	9.38E-13	6.17E-12	UP
ENSSSCG00000004154	TNFAIP3	tumor necrosis factor, alpha-induced protein 3 [Source:HGNC Symbol;Acc:HGNC:11896]	GO:0005623|GO:0003824|GO:0050896|GO:0002376|GO:0023052|GO:0009987|GO:0008152|GO:0005488|GO:0032502|GO:0005576|GO:0002520|GO:0005515|GO:0009058|GO:0009893|GO:0051641|GO:0071704|GO:0002684|GO:0002507|GO:0043227|GO:0051716|GO:0043229|GO:0023051|GO:0048856|GO:0097159|GO:0023057|GO:0016740|GO:0009607|GO:0044237|GO:0006807|GO:0002683|GO:0016787|GO:0009653|GO:0008283|GO:0009056|GO:0019222|GO:0050793|GO:…	cell|catalytic activity|response to stimulus|immune system process|signaling|cellular process|metabolic process|binding|developmental process|extracellular region|immune system development|protein binding|biosynthetic process|positive regulation of metabolic process|cellular localization|organic substance metabolic process|positive regulation of immune system process|tolerance induction|membrane-…	K11859	tumor necrosis factor, alpha-induced protein 3[3.4.19.12]	ssc05169|ssc05162|ssc04668|ssc04064|ssc04621	Epstein-Barr virus infection - Sus scrofa (pig)|Measles - Sus scrofa (pig)|TNF signaling pathway - Sus scrofa (pig)|NF-kappa B signaling pathway - Sus scrofa (pig)|NOD-like receptor signaling pathway - Sus scrofa (pig)	1:29825730-29841626	5879	5728	4930	1012	835	767	50.7149135	49.58372158	47.23392446	8.339677819	7.338208834	6.854760179	49.17751984	7.510882277	2.710944687	1.13E-216	2.00E-214	UP
ENSSSCG00000011037	TMEM236	transmembrane protein 236 [Source:HGNC Symbol;Acc:HGNC:23473]	GO:0016020|GO:0031224|GO:0016021	membrane|intrinsic component of membrane|integral component of membrane	-	-	-	-	10:48738286-48829185	44	58	32	9	5	7	0.876159225	1.158936652	0.70770773	0.171202753	0.101423504	0.144414325	0.914267869	0.139013527	2.717391643	8.51E-15	6.39E-14	UP
ENSSSCG00000004441	DSE	dermatan sulfate epimerase [Source:HGNC Symbol;Acc:HGNC:21144]	GO:0005623|GO:0003824|GO:0016020|GO:0043227|GO:0043229|GO:0016853|GO:0031224|GO:0012505|GO:0005622|GO:0005737|GO:0005794|GO:0005783|GO:0043231|GO:0016021|GO:0016857|GO:0047757	cell|catalytic activity|membrane|membrane-bounded organelle|intracellular organelle|isomerase activity|intrinsic component of membrane|endomembrane system|intracellular|cytoplasm|Golgi apparatus|endoplasmic reticulum|intracellular membrane-bounded organelle|integral component of membrane|racemase and epimerase activity, acting on carbohydrates and derivatives|chondroitin-glucuronate 5-epimerase a…	K01794	chondroitin-glucuronate 5-epimerase[5.1.3.19]	ssc01100|ssc00532	Metabolic pathways - Sus scrofa (pig)|Glycosaminoglycan biosynthesis - chondroitin sulfate / dermatan sulfate - Sus scrofa (pig)	1:92246149-92286933	815	789	678	141	87	130	13.76327597	13.3704304	12.71652479	2.274682861	1.496770221	2.274432942	13.28341039	2.015295341	2.720562406	9.12E-99	5.93E-97	UP
ENSSSCG00000008963	AREG	-	GO:0005623|GO:0022414|GO:0040007|GO:0000003|GO:0050896|GO:0023052|GO:0009987|GO:0008152|GO:0005488|GO:0016020|GO:0032502|GO:0005576|GO:0005515|GO:0009058|GO:0048589|GO:0005615|GO:0009893|GO:0071704|GO:0043227|GO:0044702|GO:0051716|GO:0043229|GO:0048856|GO:0009986|GO:0044237|GO:0006807|GO:0009653|GO:0008283|GO:0019222|GO:0031224|GO:0050794|GO:0003006|GO:0005622|GO:0048729|GO:0060560|GO:0051171|GO:…	cell|reproductive process|growth|reproduction|response to stimulus|signaling|cellular process|metabolic process|binding|membrane|developmental process|extracellular region|protein binding|biosynthetic process|developmental growth|extracellular space|positive regulation of metabolic process|organic substance metabolic process|membrane-bounded organelle|single organism reproductive process|cellular…	K09782	amphiregulin[-]	ssc04390|ssc04012	Hippo signaling pathway - Sus scrofa (pig)|ErbB signaling pathway - Sus scrofa (pig)	8:74568826-74579007	76	80	55	15	8	10	3.921218084	4.141920651	3.151725673	0.739303147	0.42052661	0.534510255	3.738288136	0.564780004	2.726616856	3.82E-24	4.87E-23	UP
ENSSSCG00000010624	DUSP5	dual specificity phosphatase 5 [Source:HGNC Symbol;Acc:HGNC:3071]	GO:0003824|GO:0050896|GO:0023052|GO:0009987|GO:0008152|GO:0005488|GO:0032502|GO:0005515|GO:0071704|GO:0051716|GO:0023051|GO:0048856|GO:0023057|GO:0044237|GO:0016787|GO:0009653|GO:0019222|GO:0048646|GO:0050794|GO:0001704|GO:0007165|GO:0010646|GO:0023014|GO:0009888|GO:0009968|GO:0031324|GO:0019538|GO:0007275|GO:0044092|GO:0048598|GO:0043086|GO:0031323|GO:0009966|GO:0050790|GO:0007154|GO:0016788|GO:…	catalytic activity|response to stimulus|signaling|cellular process|metabolic process|binding|developmental process|protein binding|organic substance metabolic process|cellular response to stimulus|regulation of signaling|anatomical structure development|negative regulation of signaling|cellular metabolic process|hydrolase activity|anatomical structure morphogenesis|regulation of metabolic process…	K04459	dual specificity MAP kinase phosphatase[3.1.3.48]	ssc04010	MAPK signaling pathway - Sus scrofa (pig)	14:131791153-131804261	2512	2262	2258	385	328	384	63.31588005	57.21228899	63.21087408	9.27022118	8.422434531	10.02739987	61.24634771	9.240018526	2.728656165	1.35E-171	1.65E-169	UP
ENSSSCG00000028802	-	-	GO:0005488|GO:0016020|GO:0005515|GO:0031224|GO:0016021	binding|membrane|protein binding|intrinsic component of membrane|integral component of membrane	-	-	-	-	6:53299112-53303684	310	286	257	66	28	40	15.32490729	14.18750892	14.11052751	3.116832891	1.41015429	2.048627578	14.54098124	2.191871587	2.729889443	1.12E-62	4.29E-61	UP
ENSSSCG00000023648	-	-	GO:0050896|GO:0023052|GO:0009987|GO:0008152|GO:0005488|GO:0005515|GO:0009058|GO:0009893|GO:0071704|GO:0051716|GO:0044237|GO:0006807|GO:0019222|GO:0050794|GO:0051171|GO:0007165|GO:0008219|GO:0051090|GO:0006725|GO:0031323|GO:0044249|GO:0010941|GO:0007154|GO:1901360|GO:0046483|GO:0006139|GO:0031328|GO:0043067|GO:0034645|GO:0009059|GO:0010628|GO:0016070|GO:0051091|GO:0010467|GO:0010468|GO:0051252|GO:…	response to stimulus|signaling|cellular process|metabolic process|binding|protein binding|biosynthetic process|positive regulation of metabolic process|organic substance metabolic process|cellular response to stimulus|cellular metabolic process|nitrogen compound metabolic process|regulation of metabolic process|regulation of cellular process|regulation of nitrogen compound metabolic process|signa…	-	-	-	-	JH118696.1:963-14928	201	206	203	31	34	30	10.5710524	10.87162735	11.85750345	1.557491525	1.821667412	1.634573274	11.10006107	1.67124407	2.731573267	2.65E-60	9.65E-59	UP
ENSSSCG00000010429	PRKG1	protein kinase, cGMP-dependent, type I [Source:HGNC Symbol;Acc:HGNC:9414]	GO:0005623|GO:0003824|GO:0050896|GO:0023052|GO:0009987|GO:0008152|GO:0005488|GO:0040011|GO:0016020|GO:0032502|GO:0016043|GO:0005515|GO:0071704|GO:0006914|GO:0043227|GO:0071944|GO:0051716|GO:0043229|GO:0048856|GO:0097159|GO:0016740|GO:0044237|GO:0036094|GO:0009056|GO:0019222|GO:0007155|GO:0005886|GO:0050794|GO:0006950|GO:0016247|GO:0012505|GO:0005622|GO:0009605|GO:0048870|GO:0016358|GO:0048869|GO:…	cell|catalytic activity|response to stimulus|signaling|cellular process|metabolic process|binding|locomotion|membrane|developmental process|cellular component organization|protein binding|organic substance metabolic process|autophagy|membrane-bounded organelle|cell periphery|cellular response to stimulus|intracellular organelle|anatomical structure development|organic cyclic compound binding|tran…	-	-	-	-	14:106253479-106707670	47	41	35	5	13	1	0.66851392	0.585204698	0.552911907	0.067942293	0.188380193	0.014736825	0.602210175	0.090353104	2.736621015	7.42E-15	5.60E-14	UP
ENSSSCG00000025127	LMO7	LIM domain 7 [Source:HGNC Symbol;Acc:HGNC:6646]	GO:0023052|GO:0009987|GO:0023051|GO:0007155|GO:0050794|GO:0030155	signaling|cellular process|regulation of signaling|cell adhesion|regulation of cellular process|regulation of cell adhesion	-	-	-	-	11:52730973-52743325	5	3	11	1	0	2	0.093853882	0.056504132	0.229341123	0.017936991	0	0.03889744	0.126566379	0.01894481	2.740019627	0.003088562	0.00727665	UP
ENSSSCG00000021815	IL15RA	interleukin 15 receptor, alpha [Source:HGNC Symbol;Acc:HGNC:5978]	GO:0005623|GO:0002376|GO:0009987|GO:0016020|GO:0032502|GO:0002520|GO:0002684|GO:0043227|GO:0071944|GO:0048856|GO:0050793|GO:0005886|GO:0031224|GO:0050794|GO:0002682|GO:0005622|GO:0046649|GO:0048869|GO:0031982|GO:0045597|GO:0005737|GO:2000026|GO:0050865|GO:0048513|GO:0007275|GO:0001775|GO:0016021|GO:0045595|GO:0051251|GO:0030101|GO:0030098|GO:0031410|GO:0030097|GO:0030154|GO:0045621|GO:0032816|GO:…	cell|immune system process|cellular process|membrane|developmental process|immune system development|positive regulation of immune system process|membrane-bounded organelle|cell periphery|anatomical structure development|regulation of developmental process|plasma membrane|intrinsic component of membrane|regulation of cellular process|regulation of immune system process|intracellular|lymphocyte ac…	-	-	-	-	10:71094382-71108500	184	218	199	33	30	30	8.155531014	9.696060479	9.796315576	1.397277068	1.354649406	1.377579459	9.215969023	1.376501978	2.743129185	3.94E-52	1.19E-50	UP
ENSSSCG00000028760	KLF5	Kruppel-like factor 5 (intestinal) [Source:HGNC Symbol;Acc:HGNC:6349]	GO:0005623|GO:0009987|GO:0008152|GO:0005488|GO:0016020|GO:0001071|GO:0032502|GO:0016043|GO:0005515|GO:0009058|GO:0009893|GO:0071704|GO:0043227|GO:0071944|GO:0043229|GO:0048856|GO:0097159|GO:0044237|GO:0006807|GO:0009653|GO:0019222|GO:0050793|GO:0005886|GO:0048646|GO:0050794|GO:0012505|GO:0005622|GO:0003700|GO:0051171|GO:0048869|GO:0048514|GO:0001525|GO:0051128|GO:0022607|GO:0009888|GO:0045597|GO:…	cell|cellular process|metabolic process|binding|membrane|nucleic acid binding transcription factor activity|developmental process|cellular component organization|protein binding|biosynthetic process|positive regulation of metabolic process|organic substance metabolic process|membrane-bounded organelle|cell periphery|intracellular organelle|anatomical structure development|organic cyclic compound …	-	-	-	-	11:49869696-49870148	8	7	5	0	2	1	1.105225769	0.970477316	0.767276012	0	0.281478211	0.143139143	0.947659699	0.141539118	2.743168252	0.000584214	0.001577406	UP
ENSSSCG00000003951	C1orf210	chromosome 1 open reading frame 210 [Source:HGNC Symbol;Acc:HGNC:28755]	GO:0050896|GO:0002376|GO:0016020|GO:0009607|GO:0031224|GO:0006950|GO:0051707|GO:0002682|GO:0009605|GO:0098542|GO:0050688|GO:0009615|GO:0043207|GO:0006952|GO:0051607|GO:0016021|GO:0050691|GO:0002230	response to stimulus|immune system process|membrane|response to biotic stimulus|intrinsic component of membrane|response to stress|response to other organism|regulation of immune system process|response to external stimulus|defense response to other organism|regulation of defense response to virus|response to virus|response to external biotic stimulus|defense response|defense response to virus|in…	-	-	-	-	6:155396079-155399575	8	8	9	3	1	0	0.353079882	0.354316749	0.44119009	0.126475482	0.044961082	0	0.38286224	0.057145521	2.744113041	0.000132983	0.00039703	UP
ENSSSCG00000016997	FGF18	fibroblast growth factor 18 [Source:HGNC Symbol;Acc:HGNC:3674]	GO:0005623|GO:0050896|GO:0023052|GO:0009987|GO:0008152|GO:0005488|GO:0040011|GO:0032502|GO:0007610|GO:0005576|GO:0048520|GO:0005515|GO:0009893|GO:0050795|GO:0071704|GO:0043227|GO:0051716|GO:0043229|GO:0023051|GO:0048856|GO:0044237|GO:0040012|GO:0009653|GO:0008283|GO:0019222|GO:0050793|GO:0048646|GO:0050794|GO:0040017|GO:0005622|GO:0009605|GO:0048870|GO:0090287|GO:0048869|GO:0005102|GO:0007165|GO:…	cell|response to stimulus|signaling|cellular process|metabolic process|binding|locomotion|developmental process|behavior|extracellular region|positive regulation of behavior|protein binding|positive regulation of metabolic process|regulation of behavior|organic substance metabolic process|membrane-bounded organelle|cellular response to stimulus|intracellular organelle|regulation of signaling|anat…	K04358	fibroblast growth factor[-]	ssc05200|ssc04151|ssc04010|ssc04014|ssc04015|ssc04810|ssc05218	Pathways in cancer - Sus scrofa (pig)|PI3K-Akt signaling pathway - Sus scrofa (pig)|MAPK signaling pathway - Sus scrofa (pig)|Ras signaling pathway - Sus scrofa (pig)|Rap1 signaling pathway - Sus scrofa (pig)|Regulation of actin cytoskeleton - Sus scrofa (pig)|Melanoma - Sus scrofa (pig)	16:56921614-56956559	29	30	26	3	6	4	0.955250678	0.991596317	0.951199012	0.094390649	0.201330994	0.136509541	0.966015336	0.144077061	2.745205433	2.71E-12	1.72E-11	UP
ENSSSCG00000000620	HEBP1	heme binding protein 1 [Source:HGNC Symbol;Acc:HGNC:17176]	GO:0005576|GO:0043227|GO:1903561|GO:0031982|GO:0070062	extracellular region|membrane-bounded organelle|extracellular vesicle|vesicle|extracellular exosome	-	-	-	-	5:62805979-62807731	1393	1382	1153	209	180	214	120.2493981	119.7136615	110.5441737	17.23515721	15.82977899	19.13859622	116.8357444	17.40117747	2.74722488	3.32E-132	2.92E-130	UP
ENSSSCG00000028770	RCVRN	recoverin [Source:HGNC Symbol;Acc:HGNC:9937]	GO:0050896|GO:0023052|GO:0009987|GO:0005488|GO:0051606|GO:0051716|GO:0050794|GO:0009605|GO:0007165|GO:0043169|GO:0050877|GO:0009314|GO:0007154|GO:0006810|GO:0009583|GO:0007602|GO:0043269|GO:0009416|GO:0007600|GO:0006811|GO:0046872|GO:0050953|GO:0005509|GO:0006812|GO:0030001|GO:0007601|GO:0051924|GO:0006816	response to stimulus|signaling|cellular process|binding|detection of stimulus|cellular response to stimulus|regulation of cellular process|response to external stimulus|signal transduction|cation binding|neurological system process|response to radiation|cell communication|transport|detection of light stimulus|phototransduction|regulation of ion transport|response to light stimulus|sensory percept…	K13764	recoverin[-]	ssc04744	Phototransduction - Sus scrofa (pig)	12:57499216-57506521	10	3	6	2	1	0	0.659449615	0.198508721	0.439459717	0.126031461	0.067181048	0	0.432472684	0.06440417	2.747383012	0.001668248	0.004153283	UP
ENSSSCG00000026383	NRP2	neuropilin 2 [Source:HGNC Symbol;Acc:HGNC:8005]	GO:0005623|GO:0003824|GO:0040007|GO:0050896|GO:0023052|GO:0004871|GO:0009987|GO:0005488|GO:0040011|GO:0016020|GO:0032502|GO:0016043|GO:0005515|GO:0042995|GO:0048589|GO:0051716|GO:0048856|GO:0038023|GO:0004872|GO:0016740|GO:0009653|GO:0016049|GO:0048646|GO:0031224|GO:0050794|GO:0009605|GO:0048870|GO:0048729|GO:0060560|GO:0048869|GO:0007165|GO:0043169|GO:0016477|GO:0016772|GO:0006928|GO:0048514|GO:…	cell|catalytic activity|growth|response to stimulus|signaling|signal transducer activity|cellular process|binding|locomotion|membrane|developmental process|cellular component organization|protein binding|cell projection|developmental growth|cellular response to stimulus|anatomical structure development|signaling receptor activity|receptor activity|transferase activity|anatomical structure morphog…	-	-	-	-	JH118531.1:6457-115137	2120	1992	1943	432	235	264	40.07249868	37.78363978	40.79041649	7.800649577	4.52532335	5.169859774	39.54885165	5.831944234	2.761586975	5.42E-116	4.08E-114	UP
ENSSSCG00000010568	NPM3	nucleophosmin/nucleoplasmin 3 [Source:HGNC Symbol;Acc:HGNC:7931]	GO:0005623|GO:0009987|GO:0008152|GO:0005488|GO:0005515|GO:0009058|GO:0071704|GO:0043227|GO:0043229|GO:0097159|GO:0044237|GO:0006807|GO:0005622|GO:0006725|GO:0003676|GO:0044249|GO:0043231|GO:1901360|GO:0046483|GO:0006139|GO:0005634|GO:0034645|GO:0009059|GO:0031981|GO:0016070|GO:0042254|GO:0005730|GO:0010467|GO:0003723|GO:0006351|GO:0006396|GO:0032774|GO:0044822|GO:0006364|GO:0009303	cell|cellular process|metabolic process|binding|protein binding|biosynthetic process|organic substance metabolic process|membrane-bounded organelle|intracellular organelle|organic cyclic compound binding|cellular metabolic process|nitrogen compound metabolic process|intracellular|cellular aromatic compound metabolic process|nucleic acid binding|cellular biosynthetic process|intracellular membrane…	-	-	-	-	14:122671874-122673382	751	767	829	108	124	125	88.51468352	90.71401405	108.5186196	12.1599923	14.88903786	15.26334901	95.91577239	14.10412639	2.765650764	8.26E-94	5.04E-92	UP
ENSSSCG00000022993	TBC1D8B	TBC1 domain family, member 8B (with GRAM domain) [Source:HGNC Symbol;Acc:HGNC:24715]	GO:0005488|GO:0043169|GO:0046872|GO:0005509	binding|cation binding|metal ion binding|calcium ion binding	-	-	-	-	X:101625119-101698817	75	91	89	18	7	14	0.526457508	0.640977532	0.693851996	0.120702165	0.050054251	0.101809002	0.620429012	0.09085514	2.771626117	1.26E-27	1.88E-26	UP
ENSSSCG00000030611	-	-	-	-	-	-	-	-	5:62800573-62801511	1092	1138	937	175	155	149	112.0373054	117.161826	106.7712422	17.1520194	16.20108055	15.83768477	111.9901245	16.39692824	2.771874045	1.20E-143	1.18E-141	UP
ENSSSCG00000000216	-	-	GO:0009987|GO:0016020|GO:0005215|GO:0004872|GO:0031224|GO:0022857|GO:0055085|GO:0022891|GO:0016021|GO:0006810|GO:0034220|GO:0015267|GO:0006811|GO:0015075|GO:0005216|GO:0008324|GO:0015276|GO:0006812|GO:0098655|GO:0005261|GO:0030001|GO:0015280|GO:0015672|GO:0035725|GO:0046873|GO:0005272|GO:0006814|GO:0015081	cellular process|membrane|transporter activity|receptor activity|intrinsic component of membrane|transmembrane transporter activity|transmembrane transport|substrate-specific transmembrane transporter activity|integral component of membrane|transport|ion transmembrane transport|channel activity|ion transport|ion transmembrane transporter activity|ion channel activity|cation transmembrane transpor…	K04829	acid-sensing ion channel 1[-]	ssc04750	Inflammatory mediator regulation of TRP channels - Sus scrofa (pig)	5:16354868-16364821	10	5	5	1	1	1	0.167824533	0.084214635	0.093208912	0.016036988	0.017097027	0.017388585	0.115082693	0.016840867	2.772632607	0.000696096	0.001852353	UP
ENSSSCG00000014224	SEMA6A	sema domain, transmembrane domain (TM), and cytoplasmic domain, (semaphorin) 6A [Source:HGNC Symbol;Acc:HGNC:10738]	GO:0005623|GO:0040007|GO:0050896|GO:0023052|GO:0004871|GO:0009987|GO:0005488|GO:0040011|GO:0016020|GO:0045499|GO:0032502|GO:0007610|GO:0016043|GO:0005515|GO:0048589|GO:0050795|GO:0051641|GO:0071944|GO:0051716|GO:0048856|GO:0038023|GO:0004872|GO:0040008|GO:0040012|GO:0045926|GO:0009653|GO:0016049|GO:0050793|GO:0005886|GO:0031224|GO:0050794|GO:0040017|GO:0009605|GO:0048870|GO:0060560|GO:0048869|GO:…	cell|growth|response to stimulus|signaling|signal transducer activity|cellular process|binding|locomotion|membrane|chemorepellent activity|developmental process|behavior|cellular component organization|protein binding|developmental growth|regulation of behavior|cellular localization|cell periphery|cellular response to stimulus|anatomical structure development|signaling receptor activity|receptor …	K06842	semaphorin 6[-]	ssc04360	Axon guidance - Sus scrofa (pig)	2:125465825-125529074	7	5	1	2	0	0	0.070745177	0.050708279	0.011229536	0.019312749	0	0	0.044227664	0.006437583	2.780357995	0.013445308	0.027950641	UP
ENSSSCG00000011414	CISH	cytokine inducible SH2-containing protein [Source:HGNC Symbol;Acc:HGNC:1984]	GO:0005623|GO:0050896|GO:0023052|GO:0009987|GO:0008152|GO:0005488|GO:0016020|GO:0005515|GO:0071704|GO:0071944|GO:0051716|GO:0023051|GO:0023057|GO:0044237|GO:0019222|GO:0005886|GO:0050794|GO:0005622|GO:0030234|GO:0007165|GO:0007049|GO:0010646|GO:0010243|GO:0009725|GO:0005737|GO:0009968|GO:0019207|GO:0031324|GO:0019538|GO:0044092|GO:0043086|GO:0031323|GO:0009966|GO:0050790|GO:0010033|GO:0004857|GO:…	cell|response to stimulus|signaling|cellular process|metabolic process|binding|membrane|protein binding|organic substance metabolic process|cell periphery|cellular response to stimulus|regulation of signaling|negative regulation of signaling|cellular metabolic process|regulation of metabolic process|plasma membrane|regulation of cellular process|intracellular|enzyme regulator activity|signal tran…	-	-	-	-	13:36354904-36359051	534	429	468	69	73	73	27.82709777	22.43301296	27.08617256	3.434901103	3.875439444	3.941074776	25.78209443	3.750471774	2.781225477	1.96E-94	1.21E-92	UP
ENSSSCG00000001952	NFKBIA	NF-kappa-B inhibitor alpha [Source:UniProtKB/Swiss-Prot;Acc:Q08353]	GO:0005623|GO:0050896|GO:0002376|GO:0023052|GO:0009987|GO:0008152|GO:0005488|GO:0016020|GO:0032502|GO:0002520|GO:0005515|GO:0009058|GO:0009893|GO:0051641|GO:0071704|GO:0002684|GO:0043227|GO:0071944|GO:0051716|GO:0043229|GO:0023051|GO:0048856|GO:0023057|GO:0009607|GO:0051050|GO:0044237|GO:0006807|GO:0002683|GO:0008283|GO:0019222|GO:0033218|GO:0050793|GO:0005886|GO:0006955|GO:0050794|GO:0006950|GO:…	cell|response to stimulus|immune system process|signaling|cellular process|metabolic process|binding|membrane|developmental process|immune system development|protein binding|biosynthetic process|positive regulation of metabolic process|cellular localization|organic substance metabolic process|positive regulation of immune system process|membrane-bounded organelle|cell periphery|cellular response …	K04734	NF-kappa-B inhibitor alpha[-]	ssc05200|ssc05166|ssc05169|ssc05168|ssc05203|ssc04024|ssc04062|ssc05164|ssc05161|ssc04210|ssc05162|ssc05160|ssc04380|ssc04931|ssc05142|ssc04620|ssc04668|ssc04722|ssc04660|ssc05145|ssc04064|ssc04622|ssc04623|ssc04920|ssc05222|ssc05215|ssc05140|ssc05134|ssc04662|ssc05220|ssc04621	Pathways in cancer - Sus scrofa (pig)|HTLV-I infection - Sus scrofa (pig)|Epstein-Barr virus infection - Sus scrofa (pig)|Herpes simplex infection - Sus scrofa (pig)|Viral carcinogenesis - Sus scrofa (pig)|cAMP signaling pathway - Sus scrofa (pig)|Chemokine signaling pathway - Sus scrofa (pig)|Influenza A - Sus scrofa (pig)|Hepatitis B - Sus scrofa (pig)|Apoptosis - Sus scrofa (pig)|Measles - Sus…	7:69417309-69420851	11378	11334	10333	1909	1513	1519	304.4425573	304.3172102	307.0723557	48.79573292	41.24294203	42.10771258	305.2773744	44.04879584	2.792946182	1.68E-257	3.57E-255	UP
ENSSSCG00000009580	S1PR3	sphingosine-1-phosphate receptor 3 [Source:HGNC Symbol;Acc:HGNC:3167]	GO:0050896|GO:0023052|GO:0004871|GO:0009987|GO:0005488|GO:0016020|GO:0032502|GO:0005515|GO:0051716|GO:0048856|GO:0038023|GO:0004872|GO:0050793|GO:0031224|GO:0050794|GO:0006950|GO:0001817|GO:0048869|GO:0045596|GO:0005102|GO:0007165|GO:0009888|GO:2000026|GO:0032403|GO:0006952|GO:0007275|GO:0048468|GO:0050839|GO:0007154|GO:0016021|GO:0004888|GO:0001816|GO:0045595|GO:0007166|GO:0002064|GO:0005178|GO:…	response to stimulus|signaling|signal transducer activity|cellular process|binding|membrane|developmental process|protein binding|cellular response to stimulus|anatomical structure development|signaling receptor activity|receptor activity|regulation of developmental process|intrinsic component of membrane|regulation of cellular process|response to stress|regulation of cytokine production|cellular…	K04290	sphingosine 1-phosphate receptor 3[-]	ssc04080|ssc04071	Neuroactive ligand-receptor interaction - Sus scrofa (pig)|Sphingolipid signaling pathway - Sus scrofa (pig)	14:883130-894214	41	35	19	5	6	3	1.04692371	0.89680513	0.538835713	0.121969029	0.156070538	0.079366012	0.827521518	0.119135193	2.796197173	1.30E-11	7.88E-11	UP
ENSSSCG00000024458	PDXK	pyridoxal (pyridoxine, vitamin B6) kinase [Source:HGNC Symbol;Acc:HGNC:8819]	GO:0005623|GO:0003824|GO:0009987|GO:0008152|GO:0005488|GO:0005576|GO:0005515|GO:0009058|GO:0071704|GO:0043227|GO:0043229|GO:0097159|GO:0016740|GO:0044237|GO:0006807|GO:0036094|GO:0008283|GO:0005622|GO:0048037|GO:1903561|GO:0031982|GO:0043169|GO:0030170|GO:0016772|GO:0070062|GO:0006081|GO:0005737|GO:0001882|GO:0042802|GO:0019637|GO:0006725|GO:0044249|GO:0000166|GO:0046983|GO:0043231|GO:1901360|GO:…	cell|catalytic activity|cellular process|metabolic process|binding|extracellular region|protein binding|biosynthetic process|organic substance metabolic process|membrane-bounded organelle|intracellular organelle|organic cyclic compound binding|transferase activity|cellular metabolic process|nitrogen compound metabolic process|small molecule binding|cell proliferation|intracellular|cofactor bindin…	-	-	-	-	GL896280.1:6143-16328	763	906	766	144	101	118	51.12662211	60.91929768	57.00680302	9.217684065	6.894708891	8.191588972	56.3509076	8.101327309	2.798208645	2.89E-105	1.98E-103	UP
ENSSSCG00000020864	VDR	Vitamin D3 receptor [Source:UniProtKB/Swiss-Prot;Acc:A3RGC1]	GO:0005623|GO:0022414|GO:0000003|GO:0050896|GO:0023052|GO:0004871|GO:0009987|GO:0008152|GO:0005488|GO:0001071|GO:0032502|GO:0016043|GO:0043234|GO:0005515|GO:0009058|GO:0009893|GO:0071704|GO:0043227|GO:0044702|GO:0051716|GO:0043229|GO:0048856|GO:0038023|GO:0004872|GO:0097159|GO:0008289|GO:0044237|GO:0006807|GO:0036094|GO:0009653|GO:0008283|GO:0019222|GO:0050793|GO:0050794|GO:0048609|GO:0004879|GO:…	cell|reproductive process|reproduction|response to stimulus|signaling|signal transducer activity|cellular process|metabolic process|binding|nucleic acid binding transcription factor activity|developmental process|cellular component organization|protein complex|protein binding|biosynthetic process|positive regulation of metabolic process|organic substance metabolic process|membrane-bounded organel…	K08539	vitamin D3 receptor[-]	ssc05152|ssc04978|ssc04961	Tuberculosis - Sus scrofa (pig)|Mineral absorption - Sus scrofa (pig)|Endocrine and other factor-regulated calcium reabsorption - Sus scrofa (pig)	5:81277766-81339276	639	623	557	101	87	80	8.67876698	8.490803497	8.402084279	1.310431753	1.203782647	1.125665288	8.523884919	1.21329323	2.812582851	9.17E-133	8.14E-131	UP
ENSSSCG00000028870	-	-	GO:0009987|GO:0008152|GO:0071704|GO:0044237|GO:0006807|GO:0019222|GO:0050794|GO:0030234|GO:0031324|GO:0019538|GO:0044092|GO:0043086|GO:0031323|GO:0050790|GO:0004857|GO:0032268|GO:0044267|GO:0051246|GO:0030414|GO:0051248|GO:0006508|GO:0051346|GO:0032269|GO:0010466|GO:0030162|GO:0004866|GO:0052547|GO:0045861|GO:0030203|GO:0004867|GO:0010951|GO:0052548|GO:0030212	cellular process|metabolic process|organic substance metabolic process|cellular metabolic process|nitrogen compound metabolic process|regulation of metabolic process|regulation of cellular process|enzyme regulator activity|negative regulation of cellular metabolic process|protein metabolic process|negative regulation of molecular function|negative regulation of catalytic activity|regulation of ce…	-	-	-	-	GL894992.1:1290-8459	3	6	4	2	0	0	0.148543062	0.298126027	0.219961641	0.094623304	0	0	0.222210243	0.031541101	2.81662038	0.008739491	0.018823693	UP
ENSSSCG00000012103	GPR143	G protein-coupled receptor 143 [Source:HGNC Symbol;Acc:HGNC:20145]	GO:0005623|GO:0050896|GO:0023052|GO:0004871|GO:0009987|GO:0005488|GO:0016020|GO:0016043|GO:0045177|GO:0005515|GO:0072341|GO:0051641|GO:0043227|GO:0071944|GO:0051716|GO:0043229|GO:0023051|GO:0038023|GO:0004872|GO:0097159|GO:0036094|GO:0005886|GO:0031224|GO:0050794|GO:0043473|GO:0012505|GO:0031090|GO:0005622|GO:0060341|GO:0016324|GO:0031982|GO:0007165|GO:0043169|GO:0098588|GO:0010646|GO:0051128|GO:…	cell|response to stimulus|signaling|signal transducer activity|cellular process|binding|membrane|cellular component organization|apical part of cell|protein binding|modified amino acid binding|cellular localization|membrane-bounded organelle|cell periphery|cellular response to stimulus|intracellular organelle|regulation of signaling|signaling receptor activity|receptor activity|organic cyclic com…	-	-	-	-	X:6541513-6575981	14	14	13	3	2	1	0.401550933	0.402957126	0.414133392	0.082191674	0.058437044	0.029716788	0.406213817	0.056781835	2.838737924	2.68E-07	1.11E-06	UP
ENSSSCG00000009448	-	-	GO:0009987|GO:0005488|GO:0016043|GO:0005515|GO:0030029|GO:0008092|GO:0019899|GO:0006996|GO:0030036|GO:0003779|GO:0051020|GO:0007010|GO:0031267|GO:0017016|GO:0017048	cellular process|binding|cellular component organization|protein binding|actin filament-based process|cytoskeletal protein binding|enzyme binding|organelle organization|actin cytoskeleton organization|actin binding|GTPase binding|cytoskeleton organization|small GTPase binding|Ras GTPase binding|Rho GTPase binding	K05745	diaphanous 3[-]	ssc04810	Regulation of actin cytoskeleton - Sus scrofa (pig)	11:34600373-34678563	18	10	20	2	5	0	0.720761731	0.401798465	0.889416232	0.076521981	0.203950143	0	0.670658809	0.093490708	2.842684107	3.20E-07	1.31E-06	UP
ENSSSCG00000026707	XCR1	chemokine (C motif) receptor 1 [Source:HGNC Symbol;Acc:HGNC:1625]	GO:0005623|GO:0050896|GO:0023052|GO:0004871|GO:0009987|GO:0040011|GO:0016020|GO:0051641|GO:0051716|GO:0038023|GO:0004872|GO:0031224|GO:0050794|GO:0005622|GO:0009605|GO:2000021|GO:0055085|GO:0007165|GO:0042592|GO:0006935|GO:0019725|GO:0051282|GO:0010033|GO:0007154|GO:0016021|GO:0004888|GO:0006810|GO:0051649|GO:0071310|GO:0007166|GO:0034220|GO:0008528|GO:0051208|GO:0048878|GO:0004896|GO:0046907|GO:…	cell|response to stimulus|signaling|signal transducer activity|cellular process|locomotion|membrane|cellular localization|cellular response to stimulus|signaling receptor activity|receptor activity|intrinsic component of membrane|regulation of cellular process|intracellular|response to external stimulus|regulation of ion homeostasis|transmembrane transport|signal transduction|homeostatic process|…	K04193	XC chemokine receptor 1[-]	ssc04060|ssc04062	Cytokine-cytokine receptor interaction - Sus scrofa (pig)|Chemokine signaling pathway - Sus scrofa (pig)	13:32247996-32256018	12	65	42	4	3	10	0.161512629	0.877871479	0.627828856	0.051428852	0.041132139	0.13943246	0.555737654	0.07733115	2.845282419	7.79E-06	2.73E-05	UP
ENSSSCG00000029852	WNT5A	wingless-type MMTV integration site family, member 5A [Source:HGNC Symbol;Acc:HGNC:12784]	GO:0005623|GO:0022414|GO:0031012|GO:0040007|GO:0000003|GO:0050896|GO:0002376|GO:0023052|GO:0009987|GO:0008152|GO:0005488|GO:0040011|GO:0016020|GO:0001071|GO:0032502|GO:0007610|GO:0005576|GO:0048520|GO:0016043|GO:0002520|GO:0005515|GO:0009058|GO:0048589|GO:0005615|GO:0009893|GO:0050795|GO:0051641|GO:0071704|GO:0002684|GO:0044702|GO:0051716|GO:0023051|GO:0048856|GO:0097159|GO:0023057|GO:0009607|GO:…	cell|reproductive process|extracellular matrix|growth|reproduction|response to stimulus|immune system process|signaling|cellular process|metabolic process|binding|locomotion|membrane|nucleic acid binding transcription factor activity|developmental process|behavior|extracellular region|positive regulation of behavior|cellular component organization|immune system development|protein binding|biosynt…	K00444	wingless-type MMTV integration site family, member 5[-]	ssc05200|ssc05166|ssc05205|ssc04360|ssc04390|ssc04550|ssc04310|ssc04916|ssc05217	Pathways in cancer - Sus scrofa (pig)|HTLV-I infection - Sus scrofa (pig)|Proteoglycans in cancer - Sus scrofa (pig)|Axon guidance - Sus scrofa (pig)|Hippo signaling pathway - Sus scrofa (pig)|Signaling pathways regulating pluripotency of stem cells - Sus scrofa (pig)|Wnt signaling pathway - Sus scrofa (pig)|Melanogenesis - Sus scrofa (pig)|Basal cell carcinoma - Sus scrofa (pig)	13:40871933-40892375	9	4	8	1	0	2	0.11710505	0.052220312	0.115605619	0.012432833	0	0.026961344	0.094976994	0.013131392	2.854558197	0.000435712	0.001201199	UP
ENSSSCG00000015589	VASH2	vasohibin 2 [Source:HGNC Symbol;Acc:HGNC:25723]	GO:0005623|GO:0009987|GO:0032502|GO:0048856|GO:0009653|GO:0008283|GO:0050793|GO:0048646|GO:0050794|GO:0005622|GO:0050673|GO:0042127|GO:0048514|GO:0001525|GO:0005737|GO:2000026|GO:0007275|GO:0001568|GO:0008284|GO:0045766|GO:0072359|GO:0001944|GO:0001935|GO:0050679|GO:0072358|GO:0045765|GO:0050678|GO:0001936|GO:0001938	cell|cellular process|developmental process|anatomical structure development|anatomical structure morphogenesis|cell proliferation|regulation of developmental process|anatomical structure formation involved in morphogenesis|regulation of cellular process|intracellular|epithelial cell proliferation|regulation of cell proliferation|blood vessel morphogenesis|angiogenesis|cytoplasm|regulation of mul…	-	-	-	-	9:143403749-143438248	78	73	52	13	9	7	3.362020368	3.157385348	2.489313337	0.535285408	0.395215973	0.312599327	3.002906351	0.414366903	2.857378806	1.02E-24	1.34E-23	UP
ENSSSCG00000011322	CCR1	-	GO:0005623|GO:0003824|GO:0050896|GO:0002376|GO:0023052|GO:0004871|GO:0009987|GO:0008152|GO:0005488|GO:0040011|GO:0016020|GO:0032502|GO:0007610|GO:0048520|GO:0002520|GO:0005515|GO:0009893|GO:0050795|GO:0071704|GO:0002684|GO:0071944|GO:0051716|GO:0023051|GO:0048856|GO:0038023|GO:0004872|GO:0051050|GO:0009986|GO:0044237|GO:0040012|GO:0050900|GO:0016787|GO:0019222|GO:0050793|GO:0005886|GO:0031224|GO:…	cell|catalytic activity|response to stimulus|immune system process|signaling|signal transducer activity|cellular process|metabolic process|binding|locomotion|membrane|developmental process|behavior|positive regulation of behavior|immune system development|protein binding|positive regulation of metabolic process|regulation of behavior|organic substance metabolic process|positive regulation of immu…	K04176	C-C chemokine receptor type 1[-]	ssc04060|ssc04062	Cytokine-cytokine receptor interaction - Sus scrofa (pig)|Chemokine signaling pathway - Sus scrofa (pig)	13:32323642-32330286	7967	7449	6637	1245	902	979	170.4080676	159.881111	157.6674272	25.43906922	19.65499614	21.69415013	162.6522019	22.2627385	2.869087381	9.14E-221	1.67E-218	UP
ENSSSCG00000004101	LRP11	low density lipoprotein receptor-related protein 11 [Source:HGNC Symbol;Acc:HGNC:16936]	GO:0050896|GO:0005488|GO:0016020|GO:0005515|GO:0031224|GO:0006950|GO:0009605|GO:0009414|GO:0051219|GO:0009612|GO:0009266|GO:0009991|GO:0009408|GO:0033555|GO:0009409|GO:0016021|GO:0042594|GO:0035902|GO:0031667	response to stimulus|binding|membrane|protein binding|intrinsic component of membrane|response to stress|response to external stimulus|response to water deprivation|phosphoprotein binding|response to mechanical stimulus|response to temperature stimulus|response to extracellular stimulus|response to heat|multicellular organismal response to stress|response to cold|integral component of membrane|re…	-	-	-	-	1:18476457-18536993	200	180	174	24	20	34	3.631276462	3.27948455	3.508750795	0.416264859	0.369932276	0.639544625	3.473170602	0.475247253	2.869503084	2.24E-56	7.54E-55	UP
ENSSSCG00000027275	HHLA2	HERV-H LTR-associating 2 [Source:HGNC Symbol;Acc:HGNC:4905]	GO:0002376|GO:0009987|GO:0005488|GO:0005515|GO:0002684|GO:0008283|GO:0007155|GO:0050794|GO:0002682|GO:0001817|GO:0046649|GO:0070661|GO:0042127|GO:0031295|GO:0001819|GO:0030155|GO:0098609|GO:0050865|GO:0001775|GO:0016337|GO:0001816|GO:0045785|GO:0008284|GO:0034109|GO:0007159|GO:0051251|GO:0022407|GO:0022409|GO:0046651|GO:0042110|GO:0050671|GO:0032946|GO:0034112|GO:0050863|GO:0050870|GO:0070486|GO:…	immune system process|cellular process|binding|protein binding|positive regulation of immune system process|cell proliferation|cell adhesion|regulation of cellular process|regulation of immune system process|regulation of cytokine production|lymphocyte activation|leukocyte proliferation|regulation of cell proliferation|T cell costimulation|positive regulation of cytokine production|regulation of …	-	-	-	-	13:160195017-160239674	37	29	24	9	3	1	0.50438762	0.396697468	0.363376686	0.117205457	0.041660737	0.014123727	0.421487258	0.057663307	2.869763535	2.37E-13	1.62E-12	UP
ENSSSCG00000004180	VNN3	vanin 3 [Source:HGNC Symbol;Acc:HGNC:16431]	GO:0003824|GO:0009987|GO:0008152|GO:0005576|GO:0005615|GO:0071704|GO:0044237|GO:0006807|GO:0016787|GO:0006082|GO:0016810|GO:0016811|GO:0015939|GO:0006767|GO:0019752|GO:0017159|GO:0032787	catalytic activity|cellular process|metabolic process|extracellular region|extracellular space|organic substance metabolic process|cellular metabolic process|nitrogen compound metabolic process|hydrolase activity|organic acid metabolic process|hydrolase activity, acting on carbon-nitrogen (but not peptide) bonds|hydrolase activity, acting on carbon-nitrogen (but not peptide) bonds, in linear amid…	K08069	pantetheine hydrolase[3.5.1.92]	ssc00770	Pantothenate and CoA biosynthesis - Sus scrofa (pig)	1:34501161-34513006	128	107	97	18	18	11	3.479962316	2.919112934	2.928951964	0.467498046	0.498543408	0.30981884	3.109342405	0.425286765	2.870101634	1.59E-39	3.45E-38	UP
ENSSSCG00000026894	NFE2L3	nuclear factor, erythroid 2-like 3 [Source:HGNC Symbol;Acc:HGNC:7783]	GO:0005623|GO:0009987|GO:0008152|GO:0005488|GO:0001071|GO:0005515|GO:0009058|GO:0009893|GO:0071704|GO:0043227|GO:0043229|GO:0097159|GO:0044237|GO:0006807|GO:0019222|GO:0050794|GO:0005622|GO:0003700|GO:0051171|GO:0005737|GO:0009890|GO:0006725|GO:0000981|GO:0031324|GO:0003676|GO:0031323|GO:0044249|GO:0043231|GO:1901360|GO:0046483|GO:0006139|GO:0005634|GO:0031328|GO:0034645|GO:0009059|GO:0010629|GO:…	cell|cellular process|metabolic process|binding|nucleic acid binding transcription factor activity|protein binding|biosynthetic process|positive regulation of metabolic process|organic substance metabolic process|membrane-bounded organelle|intracellular organelle|organic cyclic compound binding|cellular metabolic process|nitrogen compound metabolic process|regulation of metabolic process|regulati…	-	-	-	-	18:50993767-51025144	282	249	289	54	29	34	6.553644398	5.806805447	7.459433057	1.198840682	0.686598643	0.818607621	6.606627634	0.901348982	2.873756335	9.17E-68	3.80E-66	UP
ENSSSCG00000013119	STX3	syntaxin 3 [Source:HGNC Symbol;Acc:HGNC:11438]	GO:0005623|GO:0030054|GO:0050896|GO:0023052|GO:0009987|GO:0005488|GO:0040011|GO:0016020|GO:0045202|GO:0007610|GO:0005576|GO:0048520|GO:0016043|GO:0045177|GO:0043234|GO:0005515|GO:0042995|GO:0050795|GO:0051641|GO:0007269|GO:0043227|GO:0071944|GO:0043229|GO:0031629|GO:0023051|GO:0005911|GO:0040012|GO:0016081|GO:0008283|GO:0031252|GO:0007155|GO:0005886|GO:0031224|GO:0050794|GO:0016079|GO:0012505|GO:…	cell|cell junction|response to stimulus|signaling|cellular process|binding|locomotion|membrane|synapse|behavior|extracellular region|positive regulation of behavior|cellular component organization|apical part of cell|protein complex|protein binding|cell projection|regulation of behavior|cellular localization|neurotransmitter secretion|membrane-bounded organelle|cell periphery|intracellular organe…	K08486	syntaxin 1B/2/3[-]	ssc04721|ssc04130	Synaptic vesicle cycle - Sus scrofa (pig)|SNARE interactions in vesicular transport - Sus scrofa (pig)	2:11061501-11080872	249	275	244	49	34	26	17.91220876	19.8512418	19.49466902	3.367278007	2.491706	1.937739595	19.08603986	2.598907867	2.876540395	1.50E-68	6.42E-67	UP
ENSSSCG00000011624	MCM2	minichromosome maintenance complex component 2 [Source:HGNC Symbol;Acc:HGNC:6944]	GO:0005623|GO:0003824|GO:0050896|GO:0009987|GO:0008152|GO:0005488|GO:0016043|GO:0043234|GO:0005515|GO:0009058|GO:0016874|GO:0071704|GO:0000785|GO:0043227|GO:0051716|GO:0043229|GO:0097159|GO:0044237|GO:0006807|GO:0036094|GO:0016787|GO:0005622|GO:0016817|GO:0015995|GO:0022607|GO:0000808|GO:0005737|GO:0001882|GO:0042393|GO:0042555|GO:0006725|GO:0006996|GO:0003676|GO:0044249|GO:0000166|GO:0043231|GO:…	cell|catalytic activity|response to stimulus|cellular process|metabolic process|binding|cellular component organization|protein complex|protein binding|biosynthetic process|ligase activity|organic substance metabolic process|chromatin|membrane-bounded organelle|cellular response to stimulus|intracellular organelle|organic cyclic compound binding|cellular metabolic process|nitrogen compound metabo…	K02540	DNA replication licensing factor MCM2[3.6.4.12]	ssc04110|ssc03030	Cell cycle - Sus scrofa (pig)|DNA replication - Sus scrofa (pig)	13:80148532-80168594	1989	1780	2111	312	271	246	35.70895337	32.06757414	42.09256618	5.350974986	4.956580454	4.575533138	36.62303123	4.961029526	2.884039757	1.32E-157	1.43E-155	UP
ENSSSCG00000016160	-	-	GO:0003824|GO:0050896|GO:0023052|GO:0004871|GO:0009987|GO:0008152|GO:0005488|GO:0016020|GO:0071704|GO:0051716|GO:0038023|GO:0004872|GO:0097159|GO:0016740|GO:0044237|GO:0036094|GO:0031224|GO:0050794|GO:0007165|GO:0016772|GO:0001882|GO:0019538|GO:0000166|GO:0007154|GO:0016021|GO:0004888|GO:0007166|GO:0044267|GO:0016773|GO:0016301|GO:0036211|GO:0017076|GO:0032549|GO:0006796|GO:0043412|GO:0004672|GO:…	catalytic activity|response to stimulus|signaling|signal transducer activity|cellular process|metabolic process|binding|membrane|organic substance metabolic process|cellular response to stimulus|signaling receptor activity|receptor activity|organic cyclic compound binding|transferase activity|cellular metabolic process|small molecule binding|intrinsic component of membrane|regulation of cellular …	-	-	-	-	15:126092555-126283983	8	9	12	0	2	2	0.239668393	0.270567772	0.39927934	0	0.061038597	0.062079494	0.303171835	0.041039364	2.88505546	1.97E-05	6.55E-05	UP
ENSSSCG00000024816	-	-	GO:0005623|GO:0009987|GO:0008152|GO:0005488|GO:0001071|GO:0009058|GO:0009893|GO:0071704|GO:0043227|GO:0043229|GO:0097159|GO:0044237|GO:0006807|GO:0019222|GO:0050794|GO:0005622|GO:0003700|GO:0051171|GO:0051090|GO:0006725|GO:0003676|GO:0031323|GO:0044249|GO:0043231|GO:1901360|GO:0046483|GO:0006139|GO:0005634|GO:0031328|GO:0034645|GO:0009059|GO:0010628|GO:0016070|GO:0003677|GO:0051091|GO:0010467|GO:…	cell|cellular process|metabolic process|binding|nucleic acid binding transcription factor activity|biosynthetic process|positive regulation of metabolic process|organic substance metabolic process|membrane-bounded organelle|intracellular organelle|organic cyclic compound binding|cellular metabolic process|nitrogen compound metabolic process|regulation of metabolic process|regulation of cellular p…	K10048	CCAAT/enhancer binding protein (C/EBP), beta[-]	ssc05152|ssc05202|ssc04668	Tuberculosis - Sus scrofa (pig)|Transcriptional misregulation in cancer - Sus scrofa (pig)|TNF signaling pathway - Sus scrofa (pig)	17:57946112-57947682	2663	2624	2280	412	303	343	106.0875857	104.8965435	100.8795504	15.6793316	12.29724654	14.15639001	103.9545599	14.04432272	2.887894085	3.65E-203	5.72E-201	UP
ENSSSCG00000008759	-	-	-	-	-	-	-	-	8:19925148-19972400	41	42	46	6	7	5	1.519248083	1.561690704	1.893093957	0.212402616	0.264229546	0.191953913	1.658010915	0.222862025	2.895230793	4.70E-19	4.56E-18	UP
ENSSSCG00000004071	CNKSR3	CNKSR family member 3 [Source:HGNC Symbol;Acc:HGNC:23034]	GO:0005623|GO:0050896|GO:0023052|GO:0009987|GO:0008152|GO:0005488|GO:0016020|GO:0005515|GO:0071704|GO:0051716|GO:0023051|GO:0023057|GO:0051050|GO:0044237|GO:0019222|GO:0050794|GO:0005622|GO:0043270|GO:0055085|GO:0007165|GO:0032411|GO:0010646|GO:0023014|GO:0005737|GO:0009968|GO:0031324|GO:0019538|GO:0031323|GO:0009966|GO:0007154|GO:0006810|GO:1902531|GO:0034767|GO:1902532|GO:0034220|GO:0043269|GO:…	cell|response to stimulus|signaling|cellular process|metabolic process|binding|membrane|protein binding|organic substance metabolic process|cellular response to stimulus|regulation of signaling|negative regulation of signaling|positive regulation of transport|cellular metabolic process|regulation of metabolic process|regulation of cellular process|intracellular|positive regulation of ion transpor…	-	-	-	-	1:14406886-14451537	26	24	29	3	6	2	0.550107457	0.509554918	0.681462176	0.060629558	0.129320111	0.043841806	0.580374851	0.077930492	2.896725177	2.37E-12	1.51E-11	UP
ENSSSCG00000000244	PPBP	Platelet basic protein [Source:UniProtKB/Swiss-Prot;Acc:P43030]	GO:0050896|GO:0002376|GO:0023052|GO:0009987|GO:0005488|GO:0040011|GO:0007610|GO:0005576|GO:0048520|GO:0005515|GO:0005615|GO:0050795|GO:0002684|GO:0051716|GO:0009607|GO:0040012|GO:0050900|GO:0008283|GO:0006955|GO:0050794|GO:0006950|GO:0051707|GO:0002682|GO:0040017|GO:0009605|GO:0048870|GO:0051781|GO:0005102|GO:0007165|GO:0051301|GO:0016477|GO:0006928|GO:0042127|GO:0051270|GO:0002685|GO:0009617|GO:…	response to stimulus|immune system process|signaling|cellular process|binding|locomotion|behavior|extracellular region|positive regulation of behavior|protein binding|extracellular space|regulation of behavior|positive regulation of immune system process|cellular response to stimulus|response to biotic stimulus|regulation of locomotion|leukocyte migration|cell proliferation|immune response|regula…	K10029	platelet basic protein[-]	ssc04060|ssc04062	Cytokine-cytokine receptor interaction - Sus scrofa (pig)|Chemokine signaling pathway - Sus scrofa (pig)	5:18223851-18226402	1826	2048	1644	265	240	255	53.37694771	60.07403905	53.3740014	7.400050089	7.147183413	7.722506681	55.60832939	7.423246728	2.90517877	4.28E-143	4.14E-141	UP
ENSSSCG00000027885	-	-	GO:0005488|GO:0005515	binding|protein binding	-	-	-	-	4:8134766-8166061	1878	2056	1775	293	267	226	98.85153975	108.5962479	103.7674115	14.7330361	14.31759479	12.32424496	103.7383997	13.79162528	2.911085632	1.05E-173	1.31E-171	UP
ENSSSCG00000023154	-	-	GO:0016020|GO:0031224|GO:0016021	membrane|intrinsic component of membrane|integral component of membrane	-	-	-	-	1:74987378-75016519	4	2	8	1	1	0	0.185594107	0.093098481	0.412203876	0.044330562	0.047260797	0	0.230298821	0.030530453	2.915186129	0.007518141	0.016397349	UP
ENSSSCG00000025238	SHOX2	short stature homeobox 2 [Source:HGNC Symbol;Acc:HGNC:10854]	GO:0005623|GO:0050896|GO:0023052|GO:0009987|GO:0008152|GO:0005488|GO:0016020|GO:0032502|GO:0016043|GO:0009058|GO:0009893|GO:0071704|GO:0043227|GO:0051716|GO:0043229|GO:0023051|GO:0048856|GO:0097159|GO:0044237|GO:0006807|GO:0009653|GO:0008283|GO:0019222|GO:0050793|GO:0050794|GO:0012505|GO:0031090|GO:0005622|GO:0048729|GO:0051171|GO:0048869|GO:0007165|GO:0042127|GO:0010646|GO:0001503|GO:0072089|GO:…	cell|response to stimulus|signaling|cellular process|metabolic process|binding|membrane|developmental process|cellular component organization|biosynthetic process|positive regulation of metabolic process|organic substance metabolic process|membrane-bounded organelle|cellular response to stimulus|intracellular organelle|regulation of signaling|anatomical structure development|organic cyclic compou…	-	-	-	-	13:106076161-106084333	29	36	51	4	7	5	1.765541137	2.199284338	3.448454988	0.232630507	0.434128116	0.315379532	2.471093488	0.327379385	2.916114209	6.58E-13	4.38E-12	UP
ENSSSCG00000024676	SRPK3	SRSF protein kinase 3 [Source:HGNC Symbol;Acc:HGNC:11402]	GO:0003824|GO:0009987|GO:0008152|GO:0005488|GO:0032502|GO:0005515|GO:0071704|GO:0048856|GO:0097159|GO:0016740|GO:0044237|GO:0036094|GO:0016772|GO:0009888|GO:0061061|GO:0001882|GO:0048513|GO:0019538|GO:0007275|GO:0000166|GO:0007517|GO:0060537|GO:0044267|GO:0016773|GO:0016301|GO:0036211|GO:0017076|GO:0032549|GO:0006796|GO:0043412|GO:0004672|GO:0005524|GO:0014706|GO:0016310|GO:0006464|GO:0060538|GO:…	catalytic activity|cellular process|metabolic process|binding|developmental process|protein binding|organic substance metabolic process|anatomical structure development|organic cyclic compound binding|transferase activity|cellular metabolic process|small molecule binding|transferase activity, transferring phosphorus-containing groups|tissue development|muscle structure development|nucleoside bind…	-	-	-	-	X:142088727-142093193	13	22	16	3	1	3	0.40617879	0.689802096	0.555230183	0.089536811	0.031829663	0.097117372	0.550403689	0.072827949	2.917926026	2.29E-08	1.06E-07	UP
ENSSSCG00000013880	-	-	GO:0023052|GO:0009987|GO:0005488|GO:0008289|GO:0019992|GO:0007267|GO:0007154|GO:0007268	signaling|cellular process|binding|lipid binding|diacylglycerol binding|cell-cell signaling|cell communication|synaptic transmission	-	-	-	-	2:59844447-59849677	5	5	4	2	0	0	0.307678311	0.308786994	0.273383986	0.117604579	0	0	0.29661643	0.039201526	2.919616787	0.00447455	0.010220403	UP
ENSSSCG00000003861	-	-	GO:0005488|GO:0097159|GO:0036094|GO:0003682|GO:0001882|GO:0000166|GO:0017076|GO:0032549|GO:0005524	binding|organic cyclic compound binding|small molecule binding|chromatin binding|nucleoside binding|nucleotide binding|purine nucleotide binding|ribonucleoside binding|ATP binding	K02603	origin recognition complex subunit 1[-]	ssc04110	Cell cycle - Sus scrofa (pig)	6:147484989-147512214	118	93	123	19	17	10	2.628110299	2.078507926	3.042580876	0.40426421	0.385726729	0.23073343	2.583066367	0.340241457	2.92445387	8.92E-36	1.74E-34	UP
ENSSSCG00000004655	SHC4	SHC (Src homology 2 domain containing) family, member 4 [Source:HGNC Symbol;Acc:HGNC:16743]	GO:0005623|GO:0050896|GO:0023052|GO:0009987|GO:0008152|GO:0005488|GO:0016020|GO:0032502|GO:0005515|GO:0071704|GO:0071944|GO:0051716|GO:0008283|GO:0019222|GO:0005886|GO:0050794|GO:0005622|GO:0048869|GO:0005102|GO:0007165|GO:0042127|GO:0008219|GO:0019899|GO:0007154|GO:0019904|GO:0008284|GO:0007166|GO:0019900|GO:0035556|GO:0030971|GO:0010467|GO:0010468|GO:0030154|GO:0012501|GO:0007167|GO:0048863|GO:…	cell|response to stimulus|signaling|cellular process|metabolic process|binding|membrane|developmental process|protein binding|organic substance metabolic process|cell periphery|cellular response to stimulus|cell proliferation|regulation of metabolic process|plasma membrane|regulation of cellular process|intracellular|cellular developmental process|receptor binding|signal transduction|regulation o…	K17449	SHC- transforming protein 4[-]	ssc05206|ssc04014|ssc04062|ssc04510|ssc05034|ssc04910|ssc04072|ssc04722|ssc04650|ssc04915|ssc05100|ssc04012|ssc04917|ssc05220|ssc05214	MicroRNAs in cancer - Sus scrofa (pig)|Ras signaling pathway - Sus scrofa (pig)|Chemokine signaling pathway - Sus scrofa (pig)|Focal adhesion - Sus scrofa (pig)|Alcoholism - Sus scrofa (pig)|Insulin signaling pathway - Sus scrofa (pig)|Phospholipase D signaling pathway - Sus scrofa (pig)|Neurotrophin signaling pathway - Sus scrofa (pig)|Natural killer cell mediated cytotoxicity - Sus scrofa (pig)…	1:136551195-136693867	10	19	15	2	3	1	0.278141193	0.530323145	0.463402142	0.05315727	0.08500642	0.028818681	0.423955493	0.05566079	2.929179529	2.56E-07	1.06E-06	UP
ENSSSCG00000004369	-	-	GO:0005623|GO:0009987|GO:0008152|GO:0005488|GO:0001071|GO:0032502|GO:0005515|GO:0009058|GO:0071704|GO:0043227|GO:0043229|GO:0097159|GO:0044237|GO:0006807|GO:0019222|GO:0050794|GO:0005622|GO:0003700|GO:0051171|GO:0048869|GO:0043169|GO:0005737|GO:0009890|GO:0006725|GO:0031324|GO:0003676|GO:0031323|GO:0044249|GO:0043231|GO:1901360|GO:0046483|GO:0006139|GO:0005634|GO:0034645|GO:0009059|GO:0010629|GO:…	cell|cellular process|metabolic process|binding|nucleic acid binding transcription factor activity|developmental process|protein binding|biosynthetic process|organic substance metabolic process|membrane-bounded organelle|intracellular organelle|organic cyclic compound binding|cellular metabolic process|nitrogen compound metabolic process|regulation of metabolic process|regulation of cellular proc…	-	-	-	-	1:81577474-81601278	894	795	771	126	111	95	10.55876519	9.422076734	10.11357931	1.421614722	1.335585301	1.162426142	10.03147374	1.306542055	2.940708103	7.18E-165	8.36E-163	UP
ENSSSCG00000015015	ARHGAP20	Rho GTPase activating protein 20 [Source:HGNC Symbol;Acc:HGNC:18357]	GO:0050896|GO:0023052|GO:0009987|GO:0008152|GO:0009893|GO:0051716|GO:0019222|GO:0050794|GO:0030234|GO:0007165|GO:0008047|GO:0050790|GO:0007154|GO:0043085|GO:0051345|GO:0030695|GO:0005096|GO:0043547|GO:0043087	response to stimulus|signaling|cellular process|metabolic process|positive regulation of metabolic process|cellular response to stimulus|regulation of metabolic process|regulation of cellular process|enzyme regulator activity|signal transduction|enzyme activator activity|regulation of catalytic activity|cell communication|positive regulation of catalytic activity|positive regulation of hydrolase …	-	-	-	-	9:43174648-43222583	12	8	9	3	0	1	0.156628514	0.104780219	0.130470813	0.037401926	0	0.013522843	0.130626515	0.016974923	2.943970849	1.67E-05	5.62E-05	UP
ENSSSCG00000029823	-	-	GO:0005623|GO:0005488|GO:0005622|GO:0043169|GO:0046872|GO:0046914|GO:0008270	cell|binding|intracellular|cation binding|metal ion binding|transition metal ion binding|zinc ion binding	-	-	-	-	GL893042.1:17578-29935	118	97	82	17	17	6	2.440512208	2.013148372	1.88360628	0.335881882	0.35819303	0.128569792	2.112422286	0.274214901	2.94551939	3.19E-33	5.75E-32	UP
ENSSSCG00000022307	RAB7B	RAB7B, member RAS oncogene family [Source:HGNC Symbol;Acc:HGNC:30513]	GO:0005623|GO:0003824|GO:0050896|GO:0002376|GO:0023052|GO:0009987|GO:0008152|GO:0005488|GO:0016020|GO:0032502|GO:0016043|GO:0002520|GO:0009058|GO:0009893|GO:0051641|GO:0071704|GO:0002684|GO:0043227|GO:0051716|GO:0043229|GO:0023051|GO:0048856|GO:0097159|GO:0023057|GO:0044237|GO:0006807|GO:0002683|GO:0036094|GO:0016787|GO:0019222|GO:0050793|GO:0006955|GO:0050794|GO:0006950|GO:0002682|GO:0012505|GO:…	cell|catalytic activity|response to stimulus|immune system process|signaling|cellular process|metabolic process|binding|membrane|developmental process|cellular component organization|immune system development|biosynthetic process|positive regulation of metabolic process|cellular localization|organic substance metabolic process|positive regulation of immune system process|membrane-bounded organell…	K07898	Ras-related protein Rab-7B[-]	ssc04145|ssc05146|ssc05132	Phagosome - Sus scrofa (pig)|Amoebiasis - Sus scrofa (pig)|Salmonella infection - Sus scrofa (pig)	9:72916107-72946419	1271	1389	1123	188	156	162	22.12053872	24.25805591	21.70723478	3.12568583	2.76596606	2.920988526	22.69527647	2.937546806	2.949708319	3.64E-152	3.81E-150	UP
ENSSSCG00000023165	SEMA7A	semaphorin 7A, GPI membrane anchor (John Milton Hagen blood group) [Source:HGNC Symbol;Acc:HGNC:10741]	GO:0005623|GO:0040007|GO:0050896|GO:0002376|GO:0023052|GO:0009987|GO:0008152|GO:0005488|GO:0040011|GO:0016020|GO:0032502|GO:0016043|GO:0005515|GO:0048589|GO:0009893|GO:0071704|GO:0002684|GO:0071944|GO:0051716|GO:0023051|GO:0048856|GO:0009986|GO:0044237|GO:0040008|GO:0040012|GO:0045927|GO:0009653|GO:0019222|GO:0016049|GO:0050793|GO:0005886|GO:0006955|GO:0050794|GO:0006950|GO:0002682|GO:0040017|GO:…	cell|growth|response to stimulus|immune system process|signaling|cellular process|metabolic process|binding|locomotion|membrane|developmental process|cellular component organization|protein binding|developmental growth|positive regulation of metabolic process|organic substance metabolic process|positive regulation of immune system process|cell periphery|cellular response to stimulus|regulation of…	-	-	-	-	GL892482.1:46903-56335	1860	1631	1745	266	195	239	64.45621826	56.71653926	67.16176226	8.805819031	6.884259272	8.580517328	62.77817326	8.090198544	2.956016036	1.35E-173	1.66E-171	UP
ENSSSCG00000009623	SLC39A14	solute carrier family 39 (zinc transporter), member 14 [Source:HGNC Symbol;Acc:HGNC:20858]	GO:0005623|GO:0009987|GO:0016020|GO:0005215|GO:0043227|GO:0071944|GO:0043229|GO:0005886|GO:0031224|GO:0012505|GO:0005622|GO:0022857|GO:0031226|GO:0055085|GO:0005887|GO:0042592|GO:0005737|GO:0005794|GO:0022891|GO:0019725|GO:0005783|GO:0043231|GO:0016021|GO:0006810|GO:0034220|GO:0048878|GO:0055082|GO:0006811|GO:0015075|GO:0050801|GO:0006873|GO:0008324|GO:0006812|GO:0098655|GO:0030001|GO:0034755|GO:…	cell|cellular process|membrane|transporter activity|membrane-bounded organelle|cell periphery|intracellular organelle|plasma membrane|intrinsic component of membrane|endomembrane system|intracellular|transmembrane transporter activity|intrinsic component of plasma membrane|transmembrane transport|integral component of plasma membrane|homeostatic process|cytoplasm|Golgi apparatus|substrate-specifi…	-	-	-	-	14:7073529-7120390	5591	5160	4879	804	654	625	44.60322267	41.30763147	43.22971449	6.127300896	5.315270905	5.165607599	43.04685621	5.5360598	2.958976447	3.72E-292	9.45E-290	UP
ENSSSCG00000017730	CDK5R1	cyclin-dependent kinase 5, regulatory subunit 1 (p35) [Source:HGNC Symbol;Acc:HGNC:1775]	GO:0005623|GO:0040007|GO:0050896|GO:0023052|GO:0009987|GO:0008152|GO:0005488|GO:0040011|GO:0032502|GO:0016043|GO:0043234|GO:0005515|GO:0009058|GO:0048589|GO:0009893|GO:0051641|GO:0071704|GO:0043227|GO:0051716|GO:0043229|GO:0023051|GO:0048856|GO:0051050|GO:0044237|GO:0006807|GO:0040008|GO:0045926|GO:0009653|GO:0019222|GO:0016049|GO:0050793|GO:0007155|GO:0048646|GO:0050794|GO:0005622|GO:0009605|GO:…	cell|growth|response to stimulus|signaling|cellular process|metabolic process|binding|locomotion|developmental process|cellular component organization|protein complex|protein binding|biosynthetic process|developmental growth|positive regulation of metabolic process|cellular localization|organic substance metabolic process|membrane-bounded organelle|cellular response to stimulus|intracellular orga…	K11716	cyclin-dependent kinase 5 activator 1[-]	ssc05010|ssc05030	Alzheimer's disease - Sus scrofa (pig)|Cocaine addiction - Sus scrofa (pig)	12:44252752-44253675	100	73	89	17	8	10	6.773273791	4.961605547	6.695221204	1.099976812	0.552054954	0.701689328	6.143366847	0.784573698	2.969048659	4.42E-32	7.61E-31	UP
ENSSSCG00000021254	DLG5	discs, large homolog 5 (Drosophila) [Source:HGNC Symbol;Acc:HGNC:2904]	GO:0005488|GO:0005515|GO:0008092|GO:0008013	binding|protein binding|cytoskeletal protein binding|beta-catenin binding	-	-	-	-	14:86814321-86825802	13	17	9	0	4	1	0.770431928	1.011020099	0.59243139	0	0.24149551	0.061403439	0.791294472	0.100966316	2.970340605	7.36E-07	2.91E-06	UP
ENSSSCG00000026804	-	-	GO:0005623|GO:0040007|GO:0050896|GO:0023052|GO:0004871|GO:0009987|GO:0040011|GO:0016020|GO:0032502|GO:0007610|GO:0016043|GO:0043234|GO:0048589|GO:0050795|GO:0071944|GO:0051716|GO:0048856|GO:0038023|GO:0004872|GO:0040008|GO:0040012|GO:0009653|GO:0016049|GO:0050793|GO:0005886|GO:0031224|GO:0050794|GO:0009605|GO:0048870|GO:0060560|GO:0048869|GO:0031226|GO:0007165|GO:0016477|GO:0005887|GO:0006928|GO:…	cell|growth|response to stimulus|signaling|signal transducer activity|cellular process|locomotion|membrane|developmental process|behavior|cellular component organization|protein complex|developmental growth|regulation of behavior|cell periphery|cellular response to stimulus|anatomical structure development|signaling receptor activity|receptor activity|regulation of growth|regulation of locomotion…	-	-	-	-	13:80507851-80515830	170	187	158	25	25	18	8.37090925	9.239927399	8.640863834	1.175977102	1.254123436	0.918251136	8.750566828	1.116117225	2.970887912	1.67E-56	5.64E-55	UP
ENSSSCG00000009051	IL15	interleukin 15 [Source:HGNC Symbol;Acc:HGNC:5977]	GO:0005623|GO:0050896|GO:0002376|GO:0023052|GO:0009987|GO:0008152|GO:0005488|GO:0032502|GO:0005576|GO:0002520|GO:0005515|GO:0009058|GO:0005615|GO:0009893|GO:0071704|GO:0002684|GO:0043227|GO:0051716|GO:0043229|GO:0048856|GO:0009607|GO:0044237|GO:0008283|GO:0019222|GO:0050793|GO:0007155|GO:0006955|GO:0050794|GO:0006950|GO:0051707|GO:0002682|GO:0005622|GO:0009605|GO:0001817|GO:0046649|GO:0048869|GO:…	cell|response to stimulus|immune system process|signaling|cellular process|metabolic process|binding|developmental process|extracellular region|immune system development|protein binding|biosynthetic process|extracellular space|positive regulation of metabolic process|organic substance metabolic process|positive regulation of immune system process|membrane-bounded organelle|cellular response to st…	K05433	interleukin 15[-]	ssc04060|ssc05166|ssc05168|ssc04630|ssc04668|ssc05323|ssc04672	Cytokine-cytokine receptor interaction - Sus scrofa (pig)|HTLV-I infection - Sus scrofa (pig)|Herpes simplex infection - Sus scrofa (pig)|Jak-STAT signaling pathway - Sus scrofa (pig)|TNF signaling pathway - Sus scrofa (pig)|Rheumatoid arthritis - Sus scrofa (pig)|Intestinal immune network for IgA production - Sus scrofa (pig)	8:90961967-91021377	37	71	65	9	6	8	0.550950169	1.060893094	1.0749755	0.12802528	0.091013297	0.123420475	0.895606255	0.114153017	2.971895611	5.79E-16	4.65E-15	UP
ENSSSCG00000001620	MDFI	MyoD family inhibitor [Source:HGNC Symbol;Acc:HGNC:6967]	GO:0022414|GO:0000003|GO:0050896|GO:0023052|GO:0009987|GO:0008152|GO:0005488|GO:0032502|GO:0005515|GO:0009058|GO:0009893|GO:0071704|GO:0044702|GO:0051716|GO:0023051|GO:0048856|GO:0023057|GO:0044237|GO:0006807|GO:0009653|GO:0019222|GO:0050794|GO:0006950|GO:0003006|GO:0051171|GO:0048869|GO:0007165|GO:0008134|GO:0010646|GO:0048608|GO:0023014|GO:0048568|GO:0009890|GO:0033554|GO:0009968|GO:0001892|GO:…	reproductive process|reproduction|response to stimulus|signaling|cellular process|metabolic process|binding|developmental process|protein binding|biosynthetic process|positive regulation of metabolic process|organic substance metabolic process|single organism reproductive process|cellular response to stimulus|regulation of signaling|anatomical structure development|negative regulation of signalin…	-	-	-	-	7:42125523-42141932	10	6	6	3	0	0	0.388948219	0.234202174	0.259196564	0.111461922	0	0	0.294115652	0.037153974	2.984795123	0.000234597	0.000675397	UP
ENSSSCG00000001392	TCF19	transcription factor 19 [Source:HGNC Symbol;Acc:HGNC:11629]	GO:0005623|GO:0009987|GO:0008152|GO:0005488|GO:0005515|GO:0009058|GO:0071704|GO:0043227|GO:0043229|GO:0044237|GO:0006807|GO:0019222|GO:0050794|GO:0005622|GO:0051171|GO:0043169|GO:0006725|GO:0031323|GO:0044249|GO:0043231|GO:1901360|GO:0046483|GO:0006139|GO:0005634|GO:0034645|GO:0009059|GO:0016070|GO:0010467|GO:0010468|GO:0051252|GO:0046872|GO:0006351|GO:0046914|GO:0006355|GO:0032774|GO:2001141|GO:…	cell|cellular process|metabolic process|binding|protein binding|biosynthetic process|organic substance metabolic process|membrane-bounded organelle|intracellular organelle|cellular metabolic process|nitrogen compound metabolic process|regulation of metabolic process|regulation of cellular process|intracellular|regulation of nitrogen compound metabolic process|cation binding|cellular aromatic comp…	-	-	-	-	7:27271550-27275261	220	195	212	29	29	24	4.024762047	3.579762898	4.307523138	0.506814107	0.540488204	0.454881434	3.970682694	0.500727915	2.987288286	2.51E-69	1.10E-67	UP
ENSSSCG00000024553	-	-	GO:0005623|GO:0003824|GO:0009987|GO:0008152|GO:0071704|GO:0043227|GO:0043229|GO:0016740|GO:0044237|GO:0012505|GO:0005622|GO:0044255|GO:0005737|GO:0006629|GO:0005783|GO:0016757|GO:0043231|GO:0006643|GO:0005788|GO:0016758|GO:0046527|GO:0006664	cell|catalytic activity|cellular process|metabolic process|organic substance metabolic process|membrane-bounded organelle|intracellular organelle|transferase activity|cellular metabolic process|endomembrane system|intracellular|cellular lipid metabolic process|cytoplasm|lipid metabolic process|endoplasmic reticulum|transferase activity, transferring glycosyl groups|intracellular membrane-bounded …	-	-	-	-	GL894027.2:75227-79661	6	3	6	1	1	0	0.887746718	0.445354082	0.985927355	0.141375717	0.150720602	0	0.773009385	0.09736544	2.989004253	0.002743882	0.00652416	UP
ENSSSCG00000021459	-	-	GO:0016020|GO:0031224|GO:0016021	membrane|intrinsic component of membrane|integral component of membrane	-	-	-	-	JH118404.1:11910-78923	3	10	2	2	0	0	0.090355357	0.302218961	0.066898824	0.057557198	0	0	0.153157714	0.019185733	2.996912278	0.009611069	0.020524338	UP
ENSSSCG00000016824	RAI14	ankycorbin [Source:RefSeq peptide;Acc:NP_001121934]	GO:0005623|GO:0005488|GO:0016020|GO:0005515|GO:0043227|GO:0043229|GO:0005622|GO:0005737|GO:0043231|GO:0006810|GO:0005739|GO:0005634|GO:0005654|GO:0031981|GO:0005856|GO:0016192|GO:0015629	cell|binding|membrane|protein binding|membrane-bounded organelle|intracellular organelle|intracellular|cytoplasm|intracellular membrane-bounded organelle|transport|mitochondrion|nucleus|nucleoplasm|nuclear lumen|cytoskeleton|vesicle-mediated transport|actin cytoskeleton	-	-	-	-	16:21107618-21337349	102	114	125	27	10	8	1.279289658	1.434754348	1.741216036	0.323501153	0.127777236	0.103955161	1.485086681	0.18507785	3.00434299	1.39E-32	2.44E-31	UP
ENSSSCG00000001544	TEAD3	TEA domain family member 3 [Source:HGNC Symbol;Acc:HGNC:11716]	GO:0005623|GO:0050896|GO:0023052|GO:0009987|GO:0008152|GO:0005488|GO:0001071|GO:0032502|GO:0043234|GO:0005515|GO:0009058|GO:0009893|GO:0071704|GO:0043227|GO:0051716|GO:0043229|GO:0048856|GO:0097159|GO:0044237|GO:0006807|GO:0019222|GO:0050793|GO:0050794|GO:0098727|GO:0005622|GO:0003700|GO:0051171|GO:0048869|GO:0007165|GO:0019827|GO:1902459|GO:0008134|GO:0045597|GO:0005667|GO:0006725|GO:2000036|GO:…	cell|response to stimulus|signaling|cellular process|metabolic process|binding|nucleic acid binding transcription factor activity|developmental process|protein complex|protein binding|biosynthetic process|positive regulation of metabolic process|organic substance metabolic process|membrane-bounded organelle|cellular response to stimulus|intracellular organelle|anatomical structure development|org…	K09448	transcriptional enhancer factor[-]	ssc04390	Hippo signaling pathway - Sus scrofa (pig)	7:36085701-36100686	38	29	23	11	1	0	0.876613189	0.671300433	0.589280445	0.242399763	0.023499747	0	0.712398022	0.08863317	3.006764893	1.10E-11	6.74E-11	UP
ENSSSCG00000004670	C15orf48	chromosome 15 open reading frame 48 [Source:HGNC Symbol;Acc:HGNC:29898]	GO:0005623|GO:0043227|GO:0043229|GO:0005622|GO:0005737|GO:0043231|GO:0005739|GO:0005634	cell|membrane-bounded organelle|intracellular organelle|intracellular|cytoplasm|intracellular membrane-bounded organelle|mitochondrion|nucleus	-	-	-	-	1:140915692-140919335	2496	2448	1717	269	275	303	164.4336105	161.8308717	125.6293916	16.92910674	18.4565463	20.68013284	150.6312913	18.68859529	3.010791459	2.03E-94	1.25E-92	UP
ENSSSCG00000012068	ETS2	v-ets avian erythroblastosis virus E26 oncogene homolog 2 [Source:HGNC Symbol;Acc:HGNC:3489]	GO:0005623|GO:0009987|GO:0008152|GO:0005488|GO:0001071|GO:0032502|GO:0005515|GO:0009058|GO:0009893|GO:0071704|GO:0043227|GO:0043229|GO:0048856|GO:0097159|GO:0044237|GO:0006807|GO:0009653|GO:0019222|GO:0048646|GO:0050794|GO:0005622|GO:0003700|GO:0001704|GO:0051171|GO:0048869|GO:0090009|GO:0009888|GO:0009890|GO:0007389|GO:0006725|GO:0000981|GO:0031324|GO:0007275|GO:0048598|GO:0003676|GO:0031323|GO:…	cell|cellular process|metabolic process|binding|nucleic acid binding transcription factor activity|developmental process|protein binding|biosynthetic process|positive regulation of metabolic process|organic substance metabolic process|membrane-bounded organelle|intracellular organelle|anatomical structure development|organic cyclic compound binding|cellular metabolic process|nitrogen compound met…	-	-	-	-	GL894492.1:7767-21848	2885	2850	2458	384	314	350	124.608322	123.5236221	117.911987	15.8441389	13.81661648	15.66150694	122.0146437	15.10742077	3.013725024	3.81E-218	6.80E-216	UP
ENSSSCG00000022998	PKIG	protein kinase (cAMP-dependent, catalytic) inhibitor gamma [Source:HGNC Symbol;Acc:HGNC:9019]	GO:0005623|GO:0009987|GO:0008152|GO:0009058|GO:0051641|GO:0071704|GO:0043227|GO:0043229|GO:0044237|GO:0006807|GO:0019222|GO:0050794|GO:0051051|GO:0005622|GO:1903828|GO:0030234|GO:0051171|GO:0032387|GO:0060341|GO:0007049|GO:0005737|GO:0009890|GO:0045184|GO:0006725|GO:0019207|GO:0031324|GO:0019538|GO:0008104|GO:0032880|GO:0044092|GO:0043086|GO:0031323|GO:0051224|GO:0044249|GO:0050790|GO:0043231|GO:…	cell|cellular process|metabolic process|biosynthetic process|cellular localization|organic substance metabolic process|membrane-bounded organelle|intracellular organelle|cellular metabolic process|nitrogen compound metabolic process|regulation of metabolic process|regulation of cellular process|negative regulation of transport|intracellular|negative regulation of cellular protein localization|enz…	-	-	-	-	17:52419597-52501661	412	447	342	60	46	47	21.25720365	23.1430179	19.59792309	2.957317373	2.41789139	2.512281416	21.33271488	2.629163393	3.020391872	6.38E-89	3.65E-87	UP
ENSSSCG00000015113	ABCG4	ATP-binding cassette, sub-family G (WHITE), member 4 [Source:HGNC Symbol;Acc:HGNC:13884]	GO:0005623|GO:0003824|GO:0009987|GO:0008152|GO:0005488|GO:0016020|GO:0005215|GO:0005515|GO:0071944|GO:0097159|GO:0036094|GO:0016787|GO:0005886|GO:0031224|GO:0022857|GO:0016817|GO:0005319|GO:0055085|GO:0001882|GO:0042802|GO:0010876|GO:0022891|GO:0000166|GO:0046983|GO:0016021|GO:0006810|GO:0006869|GO:0016818|GO:0015248|GO:0017076|GO:0032549|GO:0016820|GO:0042803|GO:0046982|GO:0005524|GO:0042626|GO:…	cell|catalytic activity|cellular process|metabolic process|binding|membrane|transporter activity|protein binding|cell periphery|organic cyclic compound binding|small molecule binding|hydrolase activity|plasma membrane|intrinsic component of membrane|transmembrane transporter activity|hydrolase activity, acting on acid anhydrides|lipid transporter activity|transmembrane transport|nucleoside bindin…	K05680	ATP-binding cassette, subfamily G (WHITE), member 4[-]	ssc02010	ABC transporters - Sus scrofa (pig)	9:51400015-51415695	52	41	47	9	6	3	0.827258698	0.654524828	0.830447436	0.136779423	0.097236626	0.049447406	0.770743654	0.094487819	3.028050852	3.24E-21	3.54E-20	UP
ENSSSCG00000012012	CXADR	coxsackie virus and adenovirus receptor [Source:HGNC Symbol;Acc:HGNC:2559]	GO:0005623|GO:0030054|GO:0022414|GO:0040007|GO:0000003|GO:0050896|GO:0002376|GO:0023052|GO:0009987|GO:0005488|GO:0040011|GO:0016020|GO:0045202|GO:0032502|GO:0005576|GO:0016043|GO:0043234|GO:0005515|GO:0098900|GO:0042995|GO:0048589|GO:0005615|GO:0043227|GO:0044702|GO:0071944|GO:0051716|GO:0043229|GO:0023051|GO:0048856|GO:0009607|GO:0005911|GO:0040008|GO:0030427|GO:0050900|GO:0045926|GO:0008283|GO:…	cell|cell junction|reproductive process|growth|reproduction|response to stimulus|immune system process|signaling|cellular process|binding|locomotion|membrane|synapse|developmental process|extracellular region|cellular component organization|protein complex|protein binding|regulation of action potential|cell projection|developmental growth|extracellular space|membrane-bounded organelle|single orga…	K06788	coxsackievirus and adenovirus receptor[-]	ssc05416	Viral myocarditis - Sus scrofa (pig)	13:192284841-192305722	21	11	22	4	2	1	0.251542395	0.13221166	0.292678777	0.045769218	0.024403757	0.012409958	0.225477611	0.027527644	3.034031131	1.91E-08	8.88E-08	UP
ENSSSCG00000026962	A4GALT	alpha 1,4-galactosyltransferase [Source:HGNC Symbol;Acc:HGNC:18149]	GO:0003824|GO:0009987|GO:0008152|GO:0005488|GO:0016020|GO:0005576|GO:0016043|GO:0009058|GO:0071704|GO:0043227|GO:0016740|GO:0044237|GO:0006807|GO:0015643|GO:0031224|GO:1903561|GO:0031982|GO:0044255|GO:0070062|GO:0006629|GO:0010256|GO:0044249|GO:0016757|GO:0061024|GO:0016021|GO:0006665|GO:0006643|GO:1901137|GO:0008610|GO:0007009|GO:0016758|GO:0035250|GO:0009247|GO:0006687|GO:0008378|GO:0006664|GO:…	catalytic activity|cellular process|metabolic process|binding|membrane|extracellular region|cellular component organization|biosynthetic process|organic substance metabolic process|membrane-bounded organelle|transferase activity|cellular metabolic process|nitrogen compound metabolic process|toxic substance binding|intrinsic component of membrane|extracellular vesicle|vesicle|cellular lipid metabo…	K01988	lactosylceramide 4-alpha-galactosyltransferase[2.4.1.228]	ssc01100|ssc00603	Metabolic pathways - Sus scrofa (pig)|Glycosphingolipid biosynthesis - globo series - Sus scrofa (pig)	5:3561303-3562382	1436	1502	1311	207	165	165	83.21473002	87.34129474	84.3768431	11.45915289	9.740932671	9.9059267	84.97762262	10.36867075	3.034852028	6.38E-194	9.30E-192	UP
ENSSSCG00000012278	CFP	complement factor properdin [Source:HGNC Symbol;Acc:HGNC:8864]	GO:0031012	extracellular matrix	K15412	complement factor properdin[-]	ssc05168	Herpes simplex infection - Sus scrofa (pig)	X:47326119-47335184	555	590	499	66	74	66	6.323439547	6.745531538	6.314450049	0.718352529	0.85894003	0.779052719	6.461140378	0.785448426	3.040200367	1.71E-114	1.27E-112	UP
ENSSSCG00000014248	LMNB1	lamin B1 [Source:HGNC Symbol;Acc:HGNC:6637]	GO:0005623|GO:0005198|GO:0005488|GO:0016020|GO:0005515|GO:0043227|GO:0043229|GO:0012505|GO:0031090|GO:0005622|GO:0005635|GO:0019899|GO:0031965|GO:0005882|GO:0043231|GO:0005634|GO:0005654|GO:0005652|GO:0031981|GO:0005856|GO:0005637|GO:0043274|GO:0034399|GO:0016363|GO:0005638|GO:0045111	cell|structural molecule activity|binding|membrane|protein binding|membrane-bounded organelle|intracellular organelle|endomembrane system|organelle membrane|intracellular|nuclear envelope|enzyme binding|nuclear membrane|intermediate filament|intracellular membrane-bounded organelle|nucleus|nucleoplasm|nuclear lamina|nuclear lumen|cytoskeleton|nuclear inner membrane|phospholipase binding|nuclear p…	K07611	lamin B[-]	ssc04210	Apoptosis - Sus scrofa (pig)	2:135104404-135158940	2976	2710	2826	384	315	372	73.88047928	67.51029391	77.91909084	9.106766069	7.966692618	9.567627478	73.10328801	8.880362055	3.041245895	9.79E-211	1.68E-208	UP
ENSSSCG00000010086	CCDC116	coiled-coil domain containing 116 [Source:HGNC Symbol;Acc:HGNC:26688]	GO:0005623|GO:0005488|GO:0005515|GO:0043229|GO:0005622|GO:0005813|GO:0005856|GO:0005815|GO:0015630	cell|binding|protein binding|intracellular organelle|intracellular|centrosome|cytoskeleton|microtubule organizing center|microtubule cytoskeleton	-	-	-	-	14:53707039-53709456	10	6	9	0	0	3	0.382062079	0.230055738	0.38193379	0	0	0.1187583	0.331350535	0.0395861	3.065292404	4.74E-05	0.000150701	UP
ENSSSCG00000018698	ssc-mir-221	ssc-mir-221 [Source:miRBase;Acc:MI0008221]	-	-	K17010	microRNA 221[-]	ssc05206	MicroRNAs in cancer - Sus scrofa (pig)	X:45274873-45274942	5	10	2	0	1	1	4.47012632	8.971585722	1.985939386	0	0.910783067	0.92631474	5.142550476	0.612365936	3.070018112	0.002359706	0.005691396	UP
ENSSSCG00000000263	-	-	GO:0005488|GO:0005515	binding|protein binding	-	-	-	-	5:18901806-18908225	49	63	50	10	8	2	0.794475981	1.025003245	0.900380106	0.154894347	0.132149942	0.033596908	0.906619777	0.106880399	3.084500334	4.31E-22	4.92E-21	UP
ENSSSCG00000006306	MPZL1	myelin protein zero-like 1 [Source:HGNC Symbol;Acc:HGNC:7226]	GO:0005623|GO:0030054|GO:0050896|GO:0023052|GO:0009987|GO:0005488|GO:0016020|GO:0005515|GO:0071944|GO:0051716|GO:0009986|GO:0005886|GO:0031224|GO:0050794|GO:0030055|GO:0031226|GO:0007165|GO:0005887|GO:0005912|GO:0007154|GO:0016021|GO:0005925	cell|cell junction|response to stimulus|signaling|cellular process|binding|membrane|protein binding|cell periphery|cellular response to stimulus|cell surface|plasma membrane|intrinsic component of membrane|regulation of cellular process|cell-substrate junction|intrinsic component of plasma membrane|signal transduction|integral component of plasma membrane|adherens junction|cell communication|inte…	K06770	myelin protein zero[-]	ssc04514	Cell adhesion molecules (CAMs) - Sus scrofa (pig)	4:90912661-90985309	234	223	200	30	24	26	7.679546459	7.343929611	7.289953913	0.940541682	0.802431082	0.884023832	7.437809994	0.875665532	3.086426063	5.93E-77	2.91E-75	UP
ENSSSCG00000023688	-	-	GO:0005623|GO:0050896|GO:0023052|GO:0004871|GO:0009987|GO:0005488|GO:0016020|GO:0005515|GO:0071944|GO:0051716|GO:0038023|GO:0004872|GO:0005886|GO:0031224|GO:0050794|GO:0007165|GO:0010033|GO:0007154|GO:0016021|GO:0004888|GO:0071310|GO:0007166|GO:0004896|GO:0034097|GO:0071345|GO:0019221	cell|response to stimulus|signaling|signal transducer activity|cellular process|binding|membrane|protein binding|cell periphery|cellular response to stimulus|signaling receptor activity|receptor activity|plasma membrane|intrinsic component of membrane|regulation of cellular process|signal transduction|response to organic substance|cell communication|integral component of membrane|transmembrane si…	K05140	interleukin 28 receptor alpha[-]	ssc04060|ssc04630	Cytokine-cytokine receptor interaction - Sus scrofa (pig)|Jak-STAT signaling pathway - Sus scrofa (pig)	JH118535.1:30393-41620	11	16	21	4	0	2	0.465467007	0.679406558	0.986952055	0.161693145	0	0.087683613	0.71060854	0.083125586	3.095690516	7.97E-08	3.48E-07	UP
ENSSSCG00000006392	IGSF8	immunoglobulin superfamily, member 8 [Source:HGNC Symbol;Acc:HGNC:17813]	GO:0005488|GO:0016020|GO:0005576|GO:0005515|GO:0043227|GO:0031224|GO:1903561|GO:0031982|GO:0070062|GO:0016021	binding|membrane|extracellular region|protein binding|membrane-bounded organelle|intrinsic component of membrane|extracellular vesicle|vesicle|extracellular exosome|integral component of membrane	-	-	-	-	4:98335035-98342776	1030	988	1016	134	132	102	27.54805011	26.51639471	30.18020943	3.423685785	3.596657214	2.826295286	28.08155142	3.282212762	3.096881976	2.78E-178	3.55E-176	UP
ENSSSCG00000001252	UBD	-	GO:0005623|GO:0050896|GO:0002376|GO:0023052|GO:0009987|GO:0008152|GO:0005488|GO:0032502|GO:0016043|GO:0002520|GO:0005515|GO:0071704|GO:0043227|GO:0051716|GO:0043229|GO:0023051|GO:0048856|GO:0044237|GO:0009056|GO:0006955|GO:0050794|GO:0006950|GO:0005622|GO:0048869|GO:0007165|GO:0010646|GO:0010942|GO:0022607|GO:0008219|GO:0016234|GO:0005737|GO:0032403|GO:0048513|GO:0019538|GO:0006952|GO:0007275|GO:…	cell|response to stimulus|immune system process|signaling|cellular process|metabolic process|binding|developmental process|cellular component organization|immune system development|protein binding|organic substance metabolic process|membrane-bounded organelle|cellular response to stimulus|intracellular organelle|regulation of signaling|anatomical structure development|cellular metabolic process|c…	-	-	-	-	7:25330261-25332807	2747	2537	2221	291	304	305	94.72218603	87.78440437	85.05823632	9.585661745	10.6791896	10.89576323	89.18827557	10.38687152	3.102092883	9.26E-186	1.25E-183	UP
ENSSSCG00000009431	DGKH	diacylglycerol kinase, eta [Source:HGNC Symbol;Acc:HGNC:2854]	GO:0005623|GO:0003824|GO:0050896|GO:0023052|GO:0009987|GO:0008152|GO:0005488|GO:0016020|GO:0016043|GO:0005515|GO:0043227|GO:0051716|GO:0043229|GO:0097159|GO:0016740|GO:0044237|GO:0036094|GO:0050794|GO:0012505|GO:0031090|GO:0005622|GO:0005768|GO:0007165|GO:0016772|GO:0022607|GO:0005635|GO:0005737|GO:0001882|GO:0031965|GO:0000166|GO:0043231|GO:0007154|GO:0005634|GO:0035556|GO:0016773|GO:0016301|GO:…	cell|catalytic activity|response to stimulus|signaling|cellular process|metabolic process|binding|membrane|cellular component organization|protein binding|membrane-bounded organelle|cellular response to stimulus|intracellular organelle|organic cyclic compound binding|transferase activity|cellular metabolic process|small molecule binding|regulation of cellular process|endomembrane system|organelle…	K00901	diacylglycerol kinase (ATP)[2.7.1.107]	ssc01100|ssc04072|ssc04070|ssc05231|ssc00564|ssc00561	Metabolic pathways - Sus scrofa (pig)|Phospholipase D signaling pathway - Sus scrofa (pig)|Phosphatidylinositol signaling system - Sus scrofa (pig)|Choline metabolism in cancer - Sus scrofa (pig)|Glycerophospholipid metabolism - Sus scrofa (pig)|Glycerolipid metabolism - Sus scrofa (pig)	11:25488081-25593242	41	52	39	8	4	4	0.74055123	0.942483867	0.782350333	0.138034148	0.073598632	0.074853716	0.821795143	0.095495499	3.105274168	1.22E-19	1.23E-18	UP
ENSSSCG00000012014	BTG3	Protein BTG3 [Source:UniProtKB/Swiss-Prot;Acc:A4UTQ2]	GO:0005623|GO:0009987|GO:0005488|GO:0005515|GO:0050794|GO:0005622|GO:0007049|GO:0005737|GO:0051726|GO:0045786|GO:0007346|GO:0045930|GO:0000278	cell|cellular process|binding|protein binding|regulation of cellular process|intracellular|cell cycle|cytoplasm|regulation of cell cycle|negative regulation of cell cycle|regulation of mitotic cell cycle|negative regulation of mitotic cell cycle|mitotic cell cycle	K14443	protein Tob/BTG[-]	ssc03018	RNA degradation - Sus scrofa (pig)	13:192359274-192373116	398	328	359	43	48	39	18.79909728	15.5464769	18.83317078	1.940262188	2.309744819	1.908468289	17.72624832	2.052825099	3.110204609	9.24E-98	5.94E-96	UP
ENSSSCG00000006197	SULF1	sulfatase 1 [Source:HGNC Symbol;Acc:HGNC:20391]	GO:0005623|GO:0003824|GO:0022414|GO:0000003|GO:0050896|GO:0023052|GO:0009987|GO:0008152|GO:0005488|GO:0040011|GO:0016020|GO:0032502|GO:0005576|GO:0016043|GO:0009058|GO:0005615|GO:0071704|GO:0043227|GO:0044702|GO:0071944|GO:0051716|GO:0043229|GO:0023051|GO:0048856|GO:0023057|GO:0009986|GO:0044237|GO:0006807|GO:0040012|GO:0016787|GO:0001502|GO:0009653|GO:0008283|GO:0019222|GO:0050793|GO:0007155|GO:…	cell|catalytic activity|reproductive process|reproduction|response to stimulus|signaling|cellular process|metabolic process|binding|locomotion|membrane|developmental process|extracellular region|cellular component organization|biosynthetic process|extracellular space|organic substance metabolic process|membrane-bounded organelle|single organism reproductive process|cell periphery|cellular respons…	-	-	-	-	4:71277769-71419852	119	102	91	24	6	8	2.466908897	2.121836153	2.095197135	0.475278228	0.126707151	0.171823867	2.227980728	0.257936415	3.110649383	1.31E-36	2.62E-35	UP
ENSSSCG00000022114	MS4A14	membrane-spanning 4-domains, subfamily A, member 14 [Source:HGNC Symbol;Acc:HGNC:30706]	GO:0016020|GO:0031224|GO:0016021	membrane|intrinsic component of membrane|integral component of membrane	-	-	-	-	2:10828442-10849609	10	13	9	4	0	0	0.25254951	0.329457537	0.252464708	0.096506926	0	0	0.278157252	0.032168975	3.112158837	4.25E-06	1.54E-05	UP
ENSSSCG00000000182	WNT10B	wingless-type MMTV integration site family, member 10B [Source:HGNC Symbol;Acc:HGNC:12775]	GO:0031012|GO:0040007|GO:0050896|GO:0002376|GO:0023052|GO:0009987|GO:0008152|GO:0005488|GO:0032502|GO:0005576|GO:0016043|GO:0002520|GO:0005515|GO:0009058|GO:0048589|GO:0005615|GO:0009893|GO:0071704|GO:0051716|GO:0023051|GO:0048856|GO:0044089|GO:0044237|GO:0006807|GO:0040008|GO:0045927|GO:0005578|GO:0009653|GO:0008283|GO:0009056|GO:0019222|GO:0050793|GO:0048646|GO:0050794|GO:0006950|GO:0048639|GO:…	extracellular matrix|growth|response to stimulus|immune system process|signaling|cellular process|metabolic process|binding|developmental process|extracellular region|cellular component organization|immune system development|protein binding|biosynthetic process|developmental growth|extracellular space|positive regulation of metabolic process|organic substance metabolic process|cellular response t…	K01357	wingless-type MMTV integration site family, member 10[-]	ssc05200|ssc05166|ssc05205|ssc04390|ssc04550|ssc04310|ssc04916|ssc05217	Pathways in cancer - Sus scrofa (pig)|HTLV-I infection - Sus scrofa (pig)|Proteoglycans in cancer - Sus scrofa (pig)|Hippo signaling pathway - Sus scrofa (pig)|Signaling pathways regulating pluripotency of stem cells - Sus scrofa (pig)|Wnt signaling pathway - Sus scrofa (pig)|Melanogenesis - Sus scrofa (pig)|Basal cell carcinoma - Sus scrofa (pig)	5:15408276-15412522	86	91	75	10	13	7	4.368766922	4.638762724	4.231494165	0.485302094	0.672786405	0.368420635	4.413007937	0.508836378	3.116488621	2.92E-35	5.62E-34	UP
ENSSSCG00000026832	CSF1	macrophage colony-stimulating factor 1 precursor [Source:RefSeq peptide;Acc:NP_001231452]	GO:0005488|GO:0016020|GO:0005515|GO:0031224|GO:0005102|GO:0016021|GO:0005125|GO:0008083	binding|membrane|protein binding|intrinsic component of membrane|receptor binding|integral component of membrane|cytokine activity|growth factor activity	K05453	macrophage colony-stimulating factor 1[-]	ssc04151|ssc04060|ssc04014|ssc04015|ssc04380|ssc04668|ssc05323|ssc04640	PI3K-Akt signaling pathway - Sus scrofa (pig)|Cytokine-cytokine receptor interaction - Sus scrofa (pig)|Ras signaling pathway - Sus scrofa (pig)|Rap1 signaling pathway - Sus scrofa (pig)|Osteoclast differentiation - Sus scrofa (pig)|TNF signaling pathway - Sus scrofa (pig)|Rheumatoid arthritis - Sus scrofa (pig)|Hematopoietic cell lineage - Sus scrofa (pig)	4:120592959-120605764	86	97	79	10	10	11	5.725873242	6.48062444	5.841736517	0.63605551	0.678306816	0.758726565	6.016078066	0.69102963	3.122003811	6.82E-36	1.34E-34	UP
ENSSSCG00000017925	-	-	GO:0009987|GO:0016020|GO:0005215|GO:0031224|GO:0022857|GO:0055085|GO:0022891|GO:0016021|GO:0006810|GO:0034220|GO:0006811|GO:0015075|GO:0008509|GO:0015711|GO:0006820|GO:0008028|GO:0008514|GO:0015718	cellular process|membrane|transporter activity|intrinsic component of membrane|transmembrane transporter activity|transmembrane transport|substrate-specific transmembrane transporter activity|integral component of membrane|transport|ion transmembrane transport|ion transport|ion transmembrane transporter activity|anion transmembrane transporter activity|organic anion transport|anion transport|mono…	-	-	-	-	12:54696976-54699411	113	92	86	20	9	6	3.681458146	3.007710748	3.111829316	0.622447063	0.298726493	0.202525867	3.266999403	0.374566474	3.12467251	1.04E-37	2.15E-36	UP
ENSSSCG00000012006	-	-	GO:0003824|GO:0009987|GO:0008152|GO:0005488|GO:0016020|GO:0005215|GO:0097159|GO:0036094|GO:0016787|GO:0031224|GO:0022857|GO:0016817|GO:0055085|GO:0001882|GO:0000166|GO:0016021|GO:0006810|GO:0016818|GO:0017076|GO:0032549|GO:0016820|GO:0005524|GO:0042626|GO:0016462|GO:0017111|GO:0016887|GO:0042623	catalytic activity|cellular process|metabolic process|binding|membrane|transporter activity|organic cyclic compound binding|small molecule binding|hydrolase activity|intrinsic component of membrane|transmembrane transporter activity|hydrolase activity, acting on acid anhydrides|transmembrane transport|nucleoside binding|nucleotide binding|integral component of membrane|transport|hydrolase activit…	-	-	-	-	13:189414690-189546760	814	741	658	112	93	58	12.50161785	11.41994801	11.2238732	1.643230337	1.455106583	0.922861278	11.71514636	1.3403994	3.127640127	1.02E-127	8.54E-126	UP
ENSSSCG00000015477	CHIT1	chitinase 1 (chitotriosidase) [Source:HGNC Symbol;Acc:HGNC:1936]	GO:0003824|GO:0008152|GO:0005488|GO:0005576|GO:0071704|GO:0006807|GO:0016787|GO:0009056|GO:0008061|GO:0005975|GO:0016798|GO:0004553|GO:0006030|GO:0004568|GO:0008843|GO:0006032	catalytic activity|metabolic process|binding|extracellular region|organic substance metabolic process|nitrogen compound metabolic process|hydrolase activity|catabolic process|chitin binding|carbohydrate metabolic process|hydrolase activity, acting on glycosyl bonds|hydrolase activity, hydrolyzing O-glycosyl compounds|chitin metabolic process|chitinase activity|endochitinase activity|chitin catabo…	K01183	chitinase[3.2.1.14]	ssc01100|ssc00520	Metabolic pathways - Sus scrofa (pig)|Amino sugar and nucleotide sugar metabolism - Sus scrofa (pig)	9:125386398-125399889	33	38	24	2	3	6	1.474144977	1.703393398	1.190765429	0.085370347	0.136519946	0.277696068	1.456101268	0.166528787	3.1282672	3.79E-14	2.72E-13	UP
ENSSSCG00000014286	SOWAHA	sosondowah ankyrin repeat domain family member A [Source:HGNC Symbol;Acc:HGNC:27033]	GO:0005488|GO:0005515	binding|protein binding	-	-	-	-	2:140608193-140609920	24	26	25	5	1	3	0.869251995	0.944938252	1.005632873	0.173001209	0.036895147	0.112572972	0.93994104	0.107489776	3.128370817	7.35E-13	4.88E-12	UP
ENSSSCG00000017122	CH242-128B1.2	-	GO:0005488|GO:0016020|GO:0005515|GO:0031224|GO:0016021	binding|membrane|protein binding|intrinsic component of membrane|integral component of membrane	K06512	leukocyte immunoglobulin-like receptor[-]	ssc04380	Osteoclast differentiation - Sus scrofa (pig)	16:86160232-86165995	201	235	192	27	29	18	5.697261032	6.684091766	6.044296106	0.731100885	0.837414015	0.528576627	6.141882968	0.699030509	3.135253694	2.13E-61	7.93E-60	UP
ENSSSCG00000000233	ACVR1B	activin A receptor, type IB [Source:HGNC Symbol;Acc:HGNC:172]	GO:0005623|GO:0003824|GO:0022414|GO:0040007|GO:0000003|GO:0050896|GO:0002376|GO:0023052|GO:0004871|GO:0009987|GO:0008152|GO:0005488|GO:0040011|GO:0016020|GO:0032502|GO:0005576|GO:0016043|GO:0002520|GO:0043234|GO:0005515|GO:0002262|GO:0009058|GO:0009893|GO:0071704|GO:0002684|GO:0043227|GO:0044702|GO:0071944|GO:0051716|GO:0023051|GO:0048856|GO:0038023|GO:0004872|GO:0097159|GO:0016740|GO:0009986|GO:…	cell|catalytic activity|reproductive process|growth|reproduction|response to stimulus|immune system process|signaling|signal transducer activity|cellular process|metabolic process|binding|locomotion|membrane|developmental process|extracellular region|cellular component organization|immune system development|protein complex|protein binding|myeloid cell homeostasis|biosynthetic process|positive reg…	K13567	activin receptor type-1B[2.7.11.30]	ssc04060|ssc04550|ssc04350	Cytokine-cytokine receptor interaction - Sus scrofa (pig)|Signaling pathways regulating pluripotency of stem cells - Sus scrofa (pig)|TGF-beta signaling pathway - Sus scrofa (pig)	5:17901709-17938189	519	578	514	86	52	53	7.110672562	7.946484707	7.821350468	1.12558993	0.725808101	0.752287554	7.626169246	0.867895195	3.135365807	1.12E-113	8.24E-112	UP
ENSSSCG00000005949	SLA	-	GO:0005488|GO:0005515	binding|protein binding	-	-	-	-	4:8337195-8368428	41	26	27	4	3	4	2.289036585	1.456604192	1.674174274	0.213331099	0.170619486	0.231372103	1.806605017	0.205107563	3.138828529	8.33E-15	6.25E-14	UP
ENSSSCG00000014136	VCAN	versican [Source:HGNC Symbol;Acc:HGNC:2464]	GO:0005623|GO:0031012|GO:0009987|GO:0005488|GO:0040011|GO:0016020|GO:0032502|GO:0005576|GO:0005515|GO:0005615|GO:0043227|GO:0043229|GO:0048856|GO:0005578|GO:0007155|GO:0005622|GO:0048870|GO:0048869|GO:0043169|GO:0016477|GO:0006928|GO:0001503|GO:0019899|GO:0048513|GO:0007275|GO:0007507|GO:0005539|GO:0043231|GO:0001649|GO:0007417|GO:0072359|GO:0019902|GO:0008347|GO:0007399|GO:0072358|GO:0005540|GO:…	cell|extracellular matrix|cellular process|binding|locomotion|membrane|developmental process|extracellular region|protein binding|extracellular space|membrane-bounded organelle|intracellular organelle|anatomical structure development|proteinaceous extracellular matrix|cell adhesion|intracellular|cell motility|cellular developmental process|cation binding|cell migration|movement of cell or subcell…	K06793	versican core protein[-]	ssc04514	Cell adhesion molecules (CAMs) - Sus scrofa (pig)	2:93783042-93895497	786	834	634	102	89	73	2.297712386	2.446489581	2.058434347	0.28484616	0.265053952	0.22108603	2.267545438	0.256995381	3.141317127	1.40E-122	1.11E-120	UP
ENSSSCG00000007864	GPRC5B	G protein-coupled receptor, class C, group 5, member B [Source:HGNC Symbol;Acc:HGNC:13308]	GO:0005623|GO:0050896|GO:0002376|GO:0023052|GO:0004871|GO:0009987|GO:0008152|GO:0016020|GO:0032502|GO:0007610|GO:0005576|GO:0016043|GO:0005615|GO:0009893|GO:0007626|GO:0071704|GO:0002684|GO:0043227|GO:0071944|GO:0051716|GO:0043229|GO:0023051|GO:0048856|GO:0038023|GO:0004872|GO:0009986|GO:0044237|GO:0019222|GO:0050793|GO:0005886|GO:0031224|GO:0006955|GO:0050794|GO:0006950|GO:0002682|GO:0005622|GO:…	cell|response to stimulus|immune system process|signaling|signal transducer activity|cellular process|metabolic process|membrane|developmental process|behavior|extracellular region|cellular component organization|extracellular space|positive regulation of metabolic process|locomotory behavior|organic substance metabolic process|positive regulation of immune system process|membrane-bounded organel…	-	-	-	-	3:26734480-26751349	6	12	8	1	0	2	0.07455169	0.149613034	0.110395678	0.011872529	0	0.02574629	0.111520134	0.012539606	3.15274023	3.51E-05	0.000113615	UP
ENSSSCG00000012050	RCAN1	regulator of calcineurin 1 [Source:HGNC Symbol;Acc:HGNC:3040]	GO:0005623|GO:0050896|GO:0023052|GO:0009987|GO:0008152|GO:0040011|GO:0032502|GO:0007610|GO:0007626|GO:0071704|GO:0043227|GO:0051716|GO:0043229|GO:0023051|GO:0048856|GO:0044237|GO:0019222|GO:0044708|GO:0031987|GO:0050794|GO:0006950|GO:0005622|GO:0030234|GO:0007611|GO:0048869|GO:0007165|GO:0010646|GO:0009888|GO:0061061|GO:0050877|GO:0005737|GO:0048513|GO:0019538|GO:0007275|GO:0031323|GO:0009966|GO:…	cell|response to stimulus|signaling|cellular process|metabolic process|locomotion|developmental process|behavior|locomotory behavior|organic substance metabolic process|membrane-bounded organelle|cellular response to stimulus|intracellular organelle|regulation of signaling|anatomical structure development|cellular metabolic process|regulation of metabolic process|single-organism behavior|locomoti…	K17901	calcipressin-1[-]	ssc04921|ssc04919	Oxytocin signaling pathway - Sus scrofa (pig)|Thyroid hormone signaling pathway - Sus scrofa (pig)	13:207934802-207945091	2668	2540	2354	323	297	257	71.44911069	68.25720099	70.01519181	8.263240441	8.102860575	7.130300166	69.90716783	7.832133727	3.157963085	4.98E-255	1.02E-252	UP
ENSSSCG00000029659	-	-	GO:0005623|GO:0003824|GO:0008152|GO:0005488|GO:0043234|GO:0043229|GO:0097159|GO:0036094|GO:0016787|GO:0005622|GO:0016817|GO:0001882|GO:0016459|GO:0000166|GO:0016818|GO:0005856|GO:0017076|GO:0032549|GO:0005524|GO:0016462|GO:0015629|GO:0017111|GO:0003774	cell|catalytic activity|metabolic process|binding|protein complex|intracellular organelle|organic cyclic compound binding|small molecule binding|hydrolase activity|intracellular|hydrolase activity, acting on acid anhydrides|nucleoside binding|myosin complex|nucleotide binding|hydrolase activity, acting on acid anhydrides, in phosphorus-containing anhydrides|cytoskeleton|purine nucleotide binding|…	-	-	-	-	GL894766.2:5035-8164	4	4	1	0	1	0	0.459387982	0.460880187	0.127604623	0	0.116981311	0	0.349290931	0.03899377	3.163113617	0.025155961	0.049220098	UP
ENSSSCG00000021515	HS3ST1	heparan sulfate (glucosamine) 3-O-sulfotransferase 1 [Source:HGNC Symbol;Acc:HGNC:5194]	GO:0003824|GO:0008152|GO:0016740|GO:0008146	catalytic activity|metabolic process|transferase activity|sulfotransferase activity	K01024	[heparan sulfate]-glucosamine 3-sulfotransferase 1[2.8.2.23]	ssc00534	Glycosaminoglycan biosynthesis - heparan sulfate / heparin - Sus scrofa (pig)	JH118868.1:140163-141180	16	16	20	2	1	3	1.094354696	1.098188305	1.519297891	0.130714597	0.069677393	0.212596826	1.237280297	0.137662939	3.167960252	1.15E-09	6.01E-09	UP
ENSSSCG00000007844	-	-	GO:0005488|GO:0005515	binding|protein binding	-	-	-	-	3:24800580-24807504	3	3	3	0	0	1	0.52593398	0.52768845	0.584202455	0	0	0.181630341	0.545941628	0.060543447	3.172703984	0.022382474	0.04423737	UP
ENSSSCG00000005396	-	-	GO:0016020|GO:0031224|GO:0016021	membrane|intrinsic component of membrane|integral component of membrane	-	-	-	-	1:271617978-271620272	4	3	2	0	1	0	0.254437449	0.191447944	0.141276176	0	0.064791478	0	0.195720523	0.021597159	3.179881561	0.02297074	0.045287952	UP
ENSSSCG00000024759	CX3CL1	chemokine (C-X3-C motif) ligand 1 [Source:HGNC Symbol;Acc:HGNC:10647]	GO:0005623|GO:0050896|GO:0002376|GO:0023052|GO:0009987|GO:0008152|GO:0005488|GO:0040011|GO:0016020|GO:0032502|GO:0005576|GO:0005515|GO:0005615|GO:0009893|GO:0071704|GO:0051716|GO:0023051|GO:0048856|GO:0023057|GO:0009986|GO:0044237|GO:0050900|GO:0009653|GO:0019222|GO:0050793|GO:0007155|GO:0048646|GO:0031224|GO:0006955|GO:0050794|GO:0006950|GO:0009605|GO:0048870|GO:0001817|GO:0005102|GO:0007165|GO:…	cell|response to stimulus|immune system process|signaling|cellular process|metabolic process|binding|locomotion|membrane|developmental process|extracellular region|protein binding|extracellular space|positive regulation of metabolic process|organic substance metabolic process|cellular response to stimulus|regulation of signaling|anatomical structure development|negative regulation of signaling|ce…	K05508	C-X3-C motif chemokine 1[-]	ssc04060|ssc04062|ssc04668	Cytokine-cytokine receptor interaction - Sus scrofa (pig)|Chemokine signaling pathway - Sus scrofa (pig)|TNF signaling pathway - Sus scrofa (pig)	6:17304113-17313899	3	2	4	0	0	1	0.141065688	0.094357514	0.208889192	0	0	0.048716778	0.148104131	0.016238926	3.189083752	0.023320003	0.045922551	UP
ENSSSCG00000017720	CCL1	-	GO:0050896|GO:0002376|GO:0023052|GO:0009987|GO:0008152|GO:0005488|GO:0040011|GO:0005576|GO:0005515|GO:0005615|GO:0009893|GO:0071704|GO:0051716|GO:0023051|GO:0044237|GO:0050900|GO:0019222|GO:0006955|GO:0050794|GO:0006950|GO:0009605|GO:0048870|GO:0005102|GO:0007165|GO:0016477|GO:0006928|GO:0010646|GO:0023014|GO:0006935|GO:0072676|GO:0019538|GO:0006952|GO:0030595|GO:0031323|GO:0009966|GO:0050790|GO:…	response to stimulus|immune system process|signaling|cellular process|metabolic process|binding|locomotion|extracellular region|protein binding|extracellular space|positive regulation of metabolic process|organic substance metabolic process|cellular response to stimulus|regulation of signaling|cellular metabolic process|leukocyte migration|regulation of metabolic process|immune response|regulatio…	K05514	C-C motif chemokine, other[-]	ssc04062	Chemokine signaling pathway - Sus scrofa (pig)	12:42467618-42471014	3	3	3	0	1	0	0.336484643	0.337607126	0.373763936	0	0.11425594	0	0.349285235	0.038085313	3.197098985	0.022371396	0.044220688	UP
ENSSSCG00000028384	RND3	Rho family GTPase 3 [Source:HGNC Symbol;Acc:HGNC:671]	GO:0005623|GO:0030054|GO:0050896|GO:0023052|GO:0009987|GO:0005488|GO:0005576|GO:0005515|GO:0043227|GO:0051716|GO:0097159|GO:0036094|GO:0050794|GO:0030055|GO:0005622|GO:1903561|GO:0031982|GO:0007165|GO:0070062|GO:0001882|GO:0045184|GO:0005912|GO:0008104|GO:0000166|GO:0007154|GO:0006810|GO:0005925|GO:0035556|GO:0015031|GO:0017076|GO:0032549|GO:0005525|GO:0007264|GO:0019001	cell|cell junction|response to stimulus|signaling|cellular process|binding|extracellular region|protein binding|membrane-bounded organelle|cellular response to stimulus|organic cyclic compound binding|small molecule binding|regulation of cellular process|cell-substrate junction|intracellular|extracellular vesicle|vesicle|signal transduction|extracellular exosome|nucleoside binding|establishment o…	-	-	-	-	15:1003620-1010816	112	126	93	12	18	7	2.919424701	3.295720554	2.692384801	0.298805699	0.477987057	0.189043825	2.969176685	0.321945527	3.205174434	2.77E-38	5.80E-37	UP
ENSSSCG00000004164	MTFR2	mitochondrial fission regulator 2 [Source:HGNC Symbol;Acc:HGNC:21115]	GO:0005623|GO:0009987|GO:0008152|GO:0005488|GO:0016043|GO:0005515|GO:0043227|GO:0043229|GO:0044237|GO:0005622|GO:0006091|GO:0055114|GO:0005737|GO:0006996|GO:0043231|GO:0005739|GO:0007005|GO:0045333|GO:0009060|GO:0000266	cell|cellular process|metabolic process|binding|cellular component organization|protein binding|membrane-bounded organelle|intracellular organelle|cellular metabolic process|intracellular|generation of precursor metabolites and energy|oxidation-reduction process|cytoplasm|organelle organization|intracellular membrane-bounded organelle|mitochondrion|mitochondrion organization|cellular respiration|…	-	-	-	-	1:31470187-31485034	45	50	72	8	3	8	1.818147731	2.027189637	3.230932096	0.30877232	0.123476078	0.334884606	2.358756488	0.255711001	3.205440353	8.70E-19	8.29E-18	UP
ENSSSCG00000003797	DIRAS3	-	GO:0005623|GO:0050896|GO:0023052|GO:0009987|GO:0005488|GO:0016020|GO:0005515|GO:0051716|GO:0097159|GO:0036094|GO:0050794|GO:0005622|GO:0007165|GO:0001882|GO:0045184|GO:0008104|GO:0000166|GO:0007154|GO:0006810|GO:0035556|GO:0015031|GO:0017076|GO:0032549|GO:0005525|GO:0007264|GO:0019001	cell|response to stimulus|signaling|cellular process|binding|membrane|protein binding|cellular response to stimulus|organic cyclic compound binding|small molecule binding|regulation of cellular process|intracellular|signal transduction|nucleoside binding|establishment of protein localization|protein localization|nucleotide binding|cell communication|transport|intracellular signal transduction|pro…	-	-	-	-	6:133865007-133867486	24	30	42	6	0	5	0.869251995	1.090296876	1.689470011	0.207608807	0	0.18762162	1.216339627	0.131743476	3.206742695	1.58E-12	1.02E-11	UP
ENSSSCG00000021597	PHLDA2	pleckstrin homology-like domain, family A, member 2 [Source:HGNC Symbol;Acc:HGNC:12385]	GO:0022414|GO:0000003|GO:0009987|GO:0008152|GO:0040011|GO:0032502|GO:0071704|GO:0044702|GO:0048856|GO:0044237|GO:0040012|GO:0009653|GO:0019222|GO:0050793|GO:0050794|GO:0003006|GO:0048870|GO:0006091|GO:0044262|GO:0055114|GO:0016477|GO:0006928|GO:0048608|GO:0051270|GO:2000026|GO:2000145|GO:0048513|GO:0007275|GO:0031323|GO:0005975|GO:0009887|GO:0001890|GO:0030334|GO:0009790|GO:0010467|GO:0010468|GO:…	reproductive process|reproduction|cellular process|metabolic process|locomotion|developmental process|organic substance metabolic process|single organism reproductive process|anatomical structure development|cellular metabolic process|regulation of locomotion|anatomical structure morphogenesis|regulation of metabolic process|regulation of developmental process|regulation of cellular process|devel…	-	-	-	-	2:428408-429386	58	56	30	7	5	4	11.74741935	11.38150906	6.748574878	1.354324902	1.031631306	0.839379053	9.959167763	1.075111754	3.211538559	1.15E-17	1.02E-16	UP
ENSSSCG00000017793	-	-	GO:0005488|GO:0005515	binding|protein binding	-	-	-	-	12:47940122-47946308	20	8	17	2	0	3	0.638622957	0.256337321	0.602893151	0.061022376	0	0.099248008	0.499284476	0.053423461	3.224316698	2.33E-07	9.68E-07	UP
ENSSSCG00000011848	TFRC	-	GO:0005623|GO:0050896|GO:0002376|GO:0009987|GO:0005488|GO:0016020|GO:0032502|GO:0005576|GO:0002520|GO:0043234|GO:0005515|GO:0005615|GO:0043227|GO:0071944|GO:0051716|GO:0043229|GO:0048856|GO:0004872|GO:0097159|GO:0005905|GO:0009986|GO:0072562|GO:0005886|GO:0031224|GO:0012505|GO:0005622|GO:1903561|GO:0005768|GO:0048869|GO:0009897|GO:0031226|GO:0031982|GO:0098797|GO:0070062|GO:0005887|GO:0038024|GO:…	cell|response to stimulus|immune system process|cellular process|binding|membrane|developmental process|extracellular region|immune system development|protein complex|protein binding|extracellular space|membrane-bounded organelle|cell periphery|cellular response to stimulus|intracellular organelle|anatomical structure development|receptor activity|organic cyclic compound binding|coated pit|cell s…	K06503	transferrin receptor[-]	ssc04144|ssc04145|ssc04066|ssc04640	Endocytosis - Sus scrofa (pig)|Phagosome - Sus scrofa (pig)|HIF-1 signaling pathway - Sus scrofa (pig)|Hematopoietic cell lineage - Sus scrofa (pig)	13:143408460-143437991	5945	5102	5099	682	611	493	36.96644981	31.83465782	35.2140298	4.051135944	3.870507942	3.17590254	34.67171248	3.699182142	3.228480851	2.46E-272	5.72E-270	UP
ENSSSCG00000010772	ADAM8	ADAM metallopeptidase domain 8 [Source:HGNC Symbol;Acc:HGNC:215]	GO:0005623|GO:0003824|GO:0050896|GO:0002376|GO:0023052|GO:0009987|GO:0008152|GO:0005488|GO:0040011|GO:0016020|GO:0032502|GO:0016043|GO:0002520|GO:0043234|GO:0005515|GO:0009058|GO:0009893|GO:0071704|GO:0002684|GO:0043227|GO:0071944|GO:0051716|GO:0043229|GO:0023051|GO:0048856|GO:0009986|GO:0044237|GO:0006807|GO:0040012|GO:0050900|GO:0016787|GO:0009653|GO:0009056|GO:0019222|GO:0050793|GO:0007155|GO:…	cell|catalytic activity|response to stimulus|immune system process|signaling|cellular process|metabolic process|binding|locomotion|membrane|developmental process|cellular component organization|immune system development|protein complex|protein binding|biosynthetic process|positive regulation of metabolic process|organic substance metabolic process|positive regulation of immune system process|memb…	-	-	-	-	14:153183591-153194302	4980	5184	4574	662	499	460	75.3378999	78.69606777	76.85200168	9.56706852	7.690524866	7.20952158	76.96198978	8.155704989	3.238264603	1.70E-268	3.81E-266	UP
ENSSSCG00000008348	-	-	GO:0050896|GO:0023052|GO:0009987|GO:0051716|GO:0050794|GO:0007165|GO:0007154|GO:0035556	response to stimulus|signaling|cellular process|cellular response to stimulus|regulation of cellular process|signal transduction|cell communication|intracellular signal transduction	-	-	-	-	3:77408777-77439119	3183	2986	2919	378	287	327	66.93809056	63.01304645	68.17821594	7.593908869	6.148782513	7.124420557	66.04311765	6.95570398	3.247139785	2.58E-282	6.26E-280	UP
ENSSSCG00000026455	TMEM54	transmembrane protein 54 [Source:HGNC Symbol;Acc:HGNC:24143]	GO:0016020|GO:0031224|GO:0016021	membrane|intrinsic component of membrane|integral component of membrane	-	-	-	-	6:83223129-83231037	94	102	79	13	8	9	2.851666564	3.105100992	2.661770395	0.376749594	0.247260677	0.282849688	2.872845984	0.302286653	3.248491464	1.10E-38	2.33E-37	UP
ENSSSCG00000003744	-	-	GO:0003824|GO:0009987|GO:0008152|GO:0005488|GO:0009058|GO:0071704|GO:0097159|GO:0016740|GO:0044237|GO:0006807|GO:0016829|GO:0008265|GO:0048037|GO:0043169|GO:0030170|GO:0019637|GO:0019538|GO:0044249|GO:1901360|GO:0046483|GO:0044267|GO:0006777|GO:0006796|GO:0046872|GO:0032324|GO:0046914|GO:0030151	catalytic activity|cellular process|metabolic process|binding|biosynthetic process|organic substance metabolic process|organic cyclic compound binding|transferase activity|cellular metabolic process|nitrogen compound metabolic process|lyase activity|Mo-molybdopterin cofactor sulfurase activity|cofactor binding|cation binding|pyridoxal phosphate binding|organophosphate metabolic process|protein me…	-	-	-	-	6:112471604-112544365	27	25	28	8	0	1	0.617151297	0.573432569	0.710845099	0.17468529	0	0.023682261	0.633809655	0.066122517	3.260836088	4.77E-14	3.39E-13	UP
ENSSSCG00000017427	HAP1	huntingtin-associated protein 1 [Source:HGNC Symbol;Acc:HGNC:4812]	GO:0005623|GO:0000988|GO:0050896|GO:0023052|GO:0009987|GO:0008152|GO:0005488|GO:0001071|GO:0032502|GO:0016043|GO:0005515|GO:0009058|GO:0051641|GO:0071704|GO:0043227|GO:0051716|GO:0043229|GO:0048856|GO:0044089|GO:0097159|GO:0044237|GO:0006807|GO:0009653|GO:0019222|GO:0050793|GO:0048646|GO:0050794|GO:0005622|GO:0003700|GO:0051171|GO:0048869|GO:0060341|GO:0031982|GO:0007165|GO:1902117|GO:0030902|GO:…	cell|transcription factor activity, protein binding|response to stimulus|signaling|cellular process|metabolic process|binding|nucleic acid binding transcription factor activity|developmental process|cellular component organization|protein binding|biosynthetic process|cellular localization|organic substance metabolic process|membrane-bounded organelle|cellular response to stimulus|intracellular or…	K04647	huntingtin-associated protein 1[-]	ssc05016|ssc04727	Huntington's disease - Sus scrofa (pig)|GABAergic synapse - Sus scrofa (pig)	12:21128488-21137028	13	8	7	1	2	0	0.409037766	0.252599874	0.244641423	0.030066329	0.064107405	0	0.302093021	0.031391245	3.266558711	8.87E-06	3.09E-05	UP
ENSSSCG00000003047	CH242-183C8.3	-	GO:0005488|GO:0005515	binding|protein binding	-	-	-	-	6:45969647-45974109	27	29	36	5	2	3	2.180335807	2.349984614	3.228847624	0.38573689	0.164528554	0.251001413	2.586389348	0.267088953	3.275547262	3.77E-15	2.89E-14	UP
ENSSSCG00000029662	-	-	GO:0050896|GO:0023052|GO:0009987|GO:0051716|GO:0050794|GO:0007165|GO:0007154	response to stimulus|signaling|cellular process|cellular response to stimulus|regulation of cellular process|signal transduction|cell communication	-	-	-	-	14:99338081-99427388	214	185	194	22	25	16	5.063589452	4.392573865	5.098231213	0.497287208	0.602643058	0.392216684	4.851464843	0.497382316	3.285993297	1.68E-74	7.87E-73	UP
ENSSSCG00000030363	LGI3	leucine-rich repeat LGI family, member 3 [Source:HGNC Symbol;Acc:HGNC:18711]	GO:0005623|GO:0003824|GO:0009987|GO:0008152|GO:0045202|GO:0051641|GO:0043227|GO:0043229|GO:0050794|GO:0012505|GO:0008021|GO:0005622|GO:0060341|GO:0031982|GO:0060627|GO:0005737|GO:0032940|GO:0030133|GO:0043231|GO:0006810|GO:0016023|GO:0051046|GO:0017157|GO:0046903|GO:0006887|GO:0031988|GO:0031410|GO:0016192|GO:0070382	cell|catalytic activity|cellular process|metabolic process|synapse|cellular localization|membrane-bounded organelle|intracellular organelle|regulation of cellular process|endomembrane system|synaptic vesicle|intracellular|regulation of cellular localization|vesicle|regulation of vesicle-mediated transport|cytoplasm|secretion by cell|transport vesicle|intracellular membrane-bounded organelle|trans…	-	-	-	-	14:6856351-6865917	4	2	3	1	0	0	0.060198714	0.030197127	0.050146736	0.01437892	0	0	0.046847526	0.004792973	3.288980034	0.022905211	0.045169379	UP
ENSSSCG00000003801	IL23R	interleukin 23 receptor [Source:HGNC Symbol;Acc:HGNC:19100]	GO:0005623|GO:0050896|GO:0002376|GO:0023052|GO:0004871|GO:0009987|GO:0005488|GO:0016020|GO:0043234|GO:0005515|GO:0071944|GO:0051716|GO:0038023|GO:0004872|GO:0009607|GO:0005886|GO:0031224|GO:0006955|GO:0050794|GO:0006950|GO:0051707|GO:0009605|GO:0001817|GO:0031226|GO:0005102|GO:0007165|GO:0098797|GO:0005887|GO:0001819|GO:0009617|GO:0043207|GO:0006952|GO:0019955|GO:0043235|GO:0045087|GO:0010033|GO:…	cell|response to stimulus|immune system process|signaling|signal transducer activity|cellular process|binding|membrane|protein complex|protein binding|cell periphery|cellular response to stimulus|signaling receptor activity|receptor activity|response to biotic stimulus|plasma membrane|intrinsic component of membrane|immune response|regulation of cellular process|response to stress|response to oth…	K05065	interleukin 23 receptor[-]	ssc04060|ssc04630|ssc05321	Cytokine-cytokine receptor interaction - Sus scrofa (pig)|Jak-STAT signaling pathway - Sus scrofa (pig)|Inflammatory bowel disease (IBD) - Sus scrofa (pig)	6:134219683-134283657	39	29	26	6	2	2	0.314697521	0.234816668	0.233016777	0.046254257	0.016440128	0.016720483	0.260843655	0.026471622	3.300666817	7.56E-16	6.03E-15	UP
ENSSSCG00000006988	PDGFRL	platelet-derived growth factor receptor-like [Source:HGNC Symbol;Acc:HGNC:8805]	GO:0005488|GO:0005515	binding|protein binding	-	-	-	-	17:5737478-5792714	5	3	2	0	0	1	0.297441865	0.179072982	0.132144256	0	0	0.061636912	0.202886368	0.020545637	3.303767932	0.013121306	0.027349224	UP
ENSSSCG00000021346	-	-	GO:0005623|GO:0009987|GO:0005488|GO:0016020|GO:0016043|GO:0005515|GO:0051641|GO:0043227|GO:0043229|GO:0008289|GO:0019898|GO:0012505|GO:0031090|GO:0005622|GO:0005768|GO:0031982|GO:0007049|GO:0051301|GO:0005737|GO:0045184|GO:0006996|GO:0008104|GO:0005543|GO:0043231|GO:0012506|GO:0006810|GO:0051649|GO:0007067|GO:0016023|GO:0046907|GO:0031988|GO:0015031|GO:0016050|GO:0000910|GO:0031410|GO:0030659|GO:…	cell|cellular process|binding|membrane|cellular component organization|protein binding|cellular localization|membrane-bounded organelle|intracellular organelle|lipid binding|extrinsic component of membrane|endomembrane system|organelle membrane|intracellular|endosome|vesicle|cell cycle|cell division|cytoplasm|establishment of protein localization|organelle organization|protein localization|phosph…	-	-	-	-	JH118765.1:738-10853	7	19	13	1	0	3	0.263613045	0.717946495	0.543705813	0.035981906	0	0.117043379	0.508421785	0.051008428	3.317218293	1.68E-06	6.38E-06	UP
ENSSSCG00000021624	LAD1	ladinin 1 [Source:HGNC Symbol;Acc:HGNC:6472]	GO:0005198|GO:0005576|GO:0043227|GO:1903561|GO:0031982|GO:0070062	structural molecule activity|extracellular region|membrane-bounded organelle|extracellular vesicle|vesicle|extracellular exosome	-	-	-	-	10:28176379-28181806	20	20	10	0	3	2	0.549232557	0.551128566	0.304992885	0	0.083924723	0.056903933	0.468451336	0.046942885	3.318920756	2.80E-08	1.28E-07	UP
ENSSSCG00000009921	OASL	-	GO:0005623|GO:0003824|GO:0050896|GO:0002376|GO:0009987|GO:0008152|GO:0005488|GO:0016020|GO:0043227|GO:0043229|GO:0097159|GO:0016740|GO:0009607|GO:0036094|GO:0006955|GO:0050794|GO:0006950|GO:0051707|GO:0005622|GO:0009605|GO:0098542|GO:0009615|GO:0050792|GO:0005737|GO:0001882|GO:0043207|GO:0006952|GO:0003676|GO:0000166|GO:0016032|GO:0043231|GO:0051607|GO:0048525|GO:0005634|GO:0031981|GO:0003677|GO:…	cell|catalytic activity|response to stimulus|immune system process|cellular process|metabolic process|binding|membrane|membrane-bounded organelle|intracellular organelle|organic cyclic compound binding|transferase activity|response to biotic stimulus|small molecule binding|immune response|regulation of cellular process|response to stress|response to other organism|intracellular|response to extern…	-	-	-	-	14:43414434-43431814	26	11	13	0	2	3	1.233675404	0.523734591	0.685094057	0	0.09667144	0.147479981	0.814168018	0.081383807	3.322512874	1.73E-07	7.28E-07	UP
ENSSSCG00000001618	NCR2	natural cytotoxicity triggering receptor 2 [Source:HGNC Symbol;Acc:HGNC:6732]	GO:0005488|GO:0005515	binding|protein binding	-	-	-	-	7:41839897-41845790	3	9	7	1	1	0	0.289750665	0.872247029	0.750913257	0.092286926	0.09838706	0	0.637636984	0.063557995	3.326589783	0.000476796	0.001307368	UP
ENSSSCG00000012056	CHAF1B	chromatin assembly factor 1, subunit B (p60) [Source:HGNC Symbol;Acc:HGNC:1911]	GO:0005623|GO:0050896|GO:0002376|GO:0009987|GO:0008152|GO:0005488|GO:0016043|GO:0043234|GO:0005515|GO:0000785|GO:0006914|GO:0043227|GO:0051716|GO:0043229|GO:0009607|GO:0009056|GO:0006950|GO:0051707|GO:0002682|GO:0005622|GO:0009605|GO:0098542|GO:0050688|GO:0022607|GO:0000422|GO:0009615|GO:0005737|GO:0033554|GO:0043207|GO:0042393|GO:0000790|GO:0006996|GO:0006952|GO:0043231|GO:0051607|GO:0033186|GO:…	cell|response to stimulus|immune system process|cellular process|metabolic process|binding|cellular component organization|protein complex|protein binding|chromatin|autophagy|membrane-bounded organelle|cellular response to stimulus|intracellular organelle|response to biotic stimulus|catabolic process|response to stress|response to other organism|regulation of immune system process|intracellular|r…	-	-	-	-	13:210075873-210099924	267	200	244	27	24	22	7.041791913	5.293048987	7.147223788	0.680265804	0.644852959	0.601123186	6.494021563	0.64208065	3.338285748	8.53E-72	3.84E-70	UP
ENSSSCG00000015550	RGS16	regulator of G-protein signaling 16 [Source:HGNC Symbol;Acc:HGNC:9997]	GO:0005623|GO:0008152|GO:0005488|GO:0016020|GO:0005515|GO:0009893|GO:0071944|GO:0019222|GO:0005886|GO:0005622|GO:0030234|GO:0005737|GO:0008047|GO:0050790|GO:0043085|GO:0051345|GO:0030695|GO:0005096|GO:0043547|GO:0043087	cell|metabolic process|binding|membrane|protein binding|positive regulation of metabolic process|cell periphery|regulation of metabolic process|plasma membrane|intracellular|enzyme regulator activity|cytoplasm|enzyme activator activity|regulation of catalytic activity|positive regulation of catalytic activity|positive regulation of hydrolase activity|GTPase regulator activity|GTPase activator act…	-	-	-	-	9:136173508-136175985	312	203	281	34	26	22	35.37406349	23.0956341	35.38440253	3.682531066	3.003162504	2.584176306	31.28470004	3.089956625	3.33979878	4.67E-59	1.66E-57	UP
ENSSSCG00000027855	SOCS1	suppressor of cytokine signaling 1 [Source:HGNC Symbol;Acc:HGNC:19383]	GO:0005623|GO:0050896|GO:0023052|GO:0009987|GO:0008152|GO:0005488|GO:0032502|GO:0005515|GO:0009893|GO:0051641|GO:0071704|GO:0051716|GO:0023051|GO:0023057|GO:0044237|GO:0019222|GO:0050794|GO:0005622|GO:0030234|GO:0001817|GO:0048869|GO:0060341|GO:0005102|GO:0007165|GO:0007049|GO:0010646|GO:0010243|GO:0009725|GO:0005737|GO:0009968|GO:0045184|GO:0019899|GO:0019207|GO:0032940|GO:0031324|GO:0019538|GO:…	cell|response to stimulus|signaling|cellular process|metabolic process|binding|developmental process|protein binding|positive regulation of metabolic process|cellular localization|organic substance metabolic process|cellular response to stimulus|regulation of signaling|negative regulation of signaling|cellular metabolic process|regulation of metabolic process|regulation of cellular process|intrac…	K04694	suppressor of cytokine signaling 1[-]	ssc05206|ssc04630|ssc04910|ssc04120|ssc04380|ssc05145|ssc04917|ssc04930	MicroRNAs in cancer - Sus scrofa (pig)|Jak-STAT signaling pathway - Sus scrofa (pig)|Insulin signaling pathway - Sus scrofa (pig)|Ubiquitin mediated proteolysis - Sus scrofa (pig)|Osteoclast differentiation - Sus scrofa (pig)|Toxoplasmosis - Sus scrofa (pig)|Prolactin signaling pathway - Sus scrofa (pig)|Type II diabetes mellitus - Sus scrofa (pig)	3:32671707-32672538	1088	1034	980	94	99	121	81.8418147	78.04964024	81.87419849	6.754787407	7.586716917	9.429651677	80.58855115	7.923718667	3.346325333	3.05E-165	3.57E-163	UP
ENSSSCG00000024001	-	-	GO:0005623|GO:0040007|GO:0050896|GO:0023052|GO:0004871|GO:0009987|GO:0005488|GO:0040011|GO:0016020|GO:0032502|GO:0007610|GO:0016043|GO:0043234|GO:0005515|GO:0048589|GO:0050795|GO:0071944|GO:0051716|GO:0048856|GO:0038023|GO:0004872|GO:0040008|GO:0040012|GO:0009653|GO:0016049|GO:0050793|GO:0005886|GO:0031224|GO:0050794|GO:0009605|GO:0048870|GO:0060560|GO:0048869|GO:0031226|GO:0007165|GO:0016477|GO:…	cell|growth|response to stimulus|signaling|signal transducer activity|cellular process|binding|locomotion|membrane|developmental process|behavior|cellular component organization|protein complex|protein binding|developmental growth|regulation of behavior|cell periphery|cellular response to stimulus|anatomical structure development|signaling receptor activity|receptor activity|regulation of growth|…	-	-	-	-	13:80518366-80608352	430	366	422	53	46	26	10.83831599	9.257163126	11.8135552	1.276148219	1.181193015	0.678950241	10.63634477	1.045430492	3.346833399	6.80E-103	4.58E-101	UP
ENSSSCG00000005211	CD274	CD274 molecule [Source:HGNC Symbol;Acc:HGNC:17635]	GO:0005623|GO:0050896|GO:0002376|GO:0023052|GO:0009987|GO:0005488|GO:0016020|GO:0005576|GO:0005515|GO:0051641|GO:0043227|GO:0071944|GO:0051716|GO:0051050|GO:0009986|GO:0002683|GO:0008283|GO:0007155|GO:0005886|GO:0031224|GO:0006955|GO:0050794|GO:0002682|GO:1903561|GO:0001817|GO:0046649|GO:0002695|GO:0009897|GO:0060341|GO:0031982|GO:0007165|GO:0070661|GO:0070062|GO:0042127|GO:0051222|GO:0001819|GO:…	cell|response to stimulus|immune system process|signaling|cellular process|binding|membrane|extracellular region|protein binding|cellular localization|membrane-bounded organelle|cell periphery|cellular response to stimulus|positive regulation of transport|cell surface|negative regulation of immune system process|cell proliferation|cell adhesion|plasma membrane|intrinsic component of membrane|immu…	K06745	programmed cell death 1 ligand 1[-]	ssc04514	Cell adhesion molecules (CAMs) - Sus scrofa (pig)	1:242396225-242416185	541	529	512	83	38	39	20.3476378	19.96531374	21.38756802	2.982144841	1.45604792	1.519663751	20.56683985	1.985952171	3.372417354	7.54E-118	5.80E-116	UP
ENSSSCG00000028219	-	-	GO:0003824|GO:0009987|GO:0008152|GO:0005488|GO:0071704|GO:0016740|GO:0044237|GO:0043169|GO:0019538|GO:0016746|GO:0044267|GO:0036211|GO:0046872|GO:0043412|GO:0046914|GO:0006464|GO:0016603|GO:0008270|GO:0018193|GO:0017186	catalytic activity|cellular process|metabolic process|binding|organic substance metabolic process|transferase activity|cellular metabolic process|cation binding|protein metabolic process|transferase activity, transferring acyl groups|cellular protein metabolic process|protein modification process|metal ion binding|macromolecule modification|transition metal ion binding|cellular protein modificati…	-	-	-	-	JH118892.1:1315-20637	52	30	39	4	8	0	3.324244858	1.924446375	2.768992751	0.244273914	0.521040631	0	2.672561328	0.255104848	3.389060832	1.07E-16	9.05E-16	UP
ENSSSCG00000017951	ATP1B2	ATPase, Na+/K+ transporting, beta 2 polypeptide [Source:HGNC Symbol;Acc:HGNC:805]	GO:0005623|GO:0003824|GO:0009987|GO:0008152|GO:0005488|GO:0016020|GO:0005215|GO:0045177|GO:0043234|GO:0005515|GO:0009893|GO:0071944|GO:0051050|GO:0016787|GO:0019222|GO:0005886|GO:0031224|GO:0050794|GO:0005622|GO:0022857|GO:0030234|GO:0016817|GO:0043270|GO:0071804|GO:0031226|GO:0055085|GO:0016324|GO:0032411|GO:0098797|GO:0005887|GO:0042592|GO:0005737|GO:0019899|GO:0008047|GO:0022891|GO:0031647|GO:…	cell|catalytic activity|cellular process|metabolic process|binding|membrane|transporter activity|apical part of cell|protein complex|protein binding|positive regulation of metabolic process|cell periphery|positive regulation of transport|hydrolase activity|regulation of metabolic process|plasma membrane|intrinsic component of membrane|regulation of cellular process|intracellular|transmembrane tra…	K01540	sodium/potassium-transporting ATPase subunit beta[-]	ssc04024|ssc04022|ssc04261|ssc04919|ssc04974|ssc04260|ssc04911|ssc04972|ssc04971|ssc04918|ssc04976|ssc04970|ssc04978|ssc04961|ssc04973|ssc04960|ssc04964	cAMP signaling pathway - Sus scrofa (pig)|cGMP-PKG signaling pathway - Sus scrofa (pig)|Adrenergic signaling in cardiomyocytes - Sus scrofa (pig)|Thyroid hormone signaling pathway - Sus scrofa (pig)|Protein digestion and absorption - Sus scrofa (pig)|Cardiac muscle contraction - Sus scrofa (pig)|Insulin secretion - Sus scrofa (pig)|Pancreatic secretion - Sus scrofa (pig)|Gastric acid secretion - …	12:55243290-55248008	9	9	3	0	2	0	0.645217975	0.647441094	0.23890066	0	0.14605914	0	0.51051991	0.04868638	3.390377083	0.00017236	0.000505769	UP
ENSSSCG00000000181	RND1	Rho family GTPase 1 [Source:HGNC Symbol;Acc:HGNC:18314]	GO:0005623|GO:0030054|GO:0050896|GO:0023052|GO:0009987|GO:0005488|GO:0016020|GO:0032502|GO:0016043|GO:0005515|GO:0051716|GO:0048856|GO:0097159|GO:0036094|GO:0007155|GO:0050794|GO:0005622|GO:0048869|GO:0005102|GO:0030029|GO:0007165|GO:0001882|GO:0030155|GO:0045184|GO:0006996|GO:0005912|GO:0008104|GO:0007275|GO:0048468|GO:0000166|GO:0007154|GO:0007162|GO:0006810|GO:0048666|GO:0030036|GO:0035556|GO:…	cell|cell junction|response to stimulus|signaling|cellular process|binding|membrane|developmental process|cellular component organization|protein binding|cellular response to stimulus|anatomical structure development|organic cyclic compound binding|small molecule binding|cell adhesion|regulation of cellular process|intracellular|cellular developmental process|receptor binding|actin filament-based…	K07531	Rho family GTPase 1[-]	ssc04360	Axon guidance - Sus scrofa (pig)	5:15325817-15333222	64	44	47	2	6	7	2.378505827	1.640905849	1.940012003	0.071023668	0.227154922	0.269533386	1.98647456	0.189237325	3.391941737	2.86E-23	3.48E-22	UP
ENSSSCG00000017515	TBKBP1	TBK1 binding protein 1 [Source:HGNC Symbol;Acc:HGNC:30140]	GO:0005488|GO:0005515	binding|protein binding	K12652	TANK-binding kinase 1-binding protein[-]	ssc04622	RIG-I-like receptor signaling pathway - Sus scrofa (pig)	12:23822482-23841532	228	220	217	28	24	14	2.380213217	2.304658423	2.516019918	0.279234217	0.255252055	0.151414356	2.400297186	0.228633543	3.392104058	2.01E-85	1.10E-83	UP
ENSSSCG00000001473	COL11A2	collagen, type XI, alpha 2 [Source:HGNC Symbol;Acc:HGNC:2187]	GO:0031012|GO:0009987|GO:0005198|GO:0032502|GO:0005576|GO:0043234|GO:0048856|GO:0005578|GO:0009653|GO:0005201|GO:0048869|GO:0005581|GO:0009888|GO:0042592|GO:0048513|GO:0007275|GO:0048871|GO:0009887|GO:0048705|GO:0001894|GO:0051216|GO:0061448|GO:0001501|GO:0030154|GO:0002062	extracellular matrix|cellular process|structural molecule activity|developmental process|extracellular region|protein complex|anatomical structure development|proteinaceous extracellular matrix|anatomical structure morphogenesis|extracellular matrix structural constituent|cellular developmental process|collagen trimer|tissue development|homeostatic process|animal organ development|multicellular o…	K19721	collagen, type V/XI/XXIV/XXVII, alpha[-]	ssc04974	Protein digestion and absorption - Sus scrofa (pig)	7:29768735-29798122	16	16	17	4	1	0	0.178905583	0.179532303	0.211125706	0.042727204	0.011390891	0	0.18985453	0.018039365	3.395673973	1.00E-09	5.26E-09	UP
ENSSSCG00000010476	-	-	GO:0005488|GO:0016020|GO:0005515|GO:0031224|GO:0016021	binding|membrane|protein binding|intrinsic component of membrane|integral component of membrane	-	-	-	-	14:114504895-114644090	157	175	179	27	11	13	1.480242474	1.655671418	1.874395906	0.243186314	0.105658816	0.126979065	1.670103266	0.158608065	3.396399272	1.20E-56	4.08E-55	UP
ENSSSCG00000006889	-	-	GO:0005623|GO:0050896|GO:0023052|GO:0009987|GO:0005488|GO:0051716|GO:0050794|GO:0005622|GO:0007165|GO:0043169|GO:0007154|GO:0035556|GO:0046872	cell|response to stimulus|signaling|cellular process|binding|cellular response to stimulus|regulation of cellular process|intracellular|signal transduction|cation binding|cell communication|intracellular signal transduction|metal ion binding	-	-	-	-	4:134770845-134804046	21	25	26	1	4	2	0.282707898	0.33771959	0.388745563	0.012863396	0.054854648	0.027895045	0.336391017	0.03187103	3.399821646	2.06E-13	1.41E-12	UP
ENSSSCG00000001782	ABHD17C	abhydrolase domain containing 17C [Source:HGNC Symbol;Acc:HGNC:26925]	GO:0003824|GO:0008152|GO:0071704|GO:0016787|GO:0017171|GO:0008233|GO:0019538|GO:0008236|GO:0006508	catalytic activity|metabolic process|organic substance metabolic process|hydrolase activity|serine hydrolase activity|peptidase activity|protein metabolic process|serine-type peptidase activity|proteolysis	-	-	-	-	7:55050018-55108571	1576	1790	1515	196	121	162	22.90081621	26.10066739	24.45018904	2.720746359	1.791226993	2.438791442	24.48389088	2.316921598	3.401551712	4.14E-161	4.62E-159	UP
ENSSSCG00000023662	CHST3	carbohydrate (chondroitin 6) sulfotransferase 3 [Source:HGNC Symbol;Acc:HGNC:1971]	GO:0005623|GO:0003824|GO:0050896|GO:0002376|GO:0009987|GO:0008152|GO:0016020|GO:0016043|GO:0009058|GO:0071704|GO:0006914|GO:0043227|GO:0051716|GO:0043229|GO:0016740|GO:0009607|GO:0044237|GO:0006807|GO:0009056|GO:0031224|GO:0006950|GO:0051707|GO:0001776|GO:0002682|GO:0012505|GO:0031090|GO:0005622|GO:0009605|GO:0006082|GO:0098542|GO:0050688|GO:0098588|GO:0000422|GO:0009615|GO:0042592|GO:0005737|GO:…	cell|catalytic activity|response to stimulus|immune system process|cellular process|metabolic process|membrane|cellular component organization|biosynthetic process|organic substance metabolic process|autophagy|membrane-bounded organelle|cellular response to stimulus|intracellular organelle|transferase activity|response to biotic stimulus|cellular metabolic process|nitrogen compound metabolic proc…	K01020	chondroitin 6-sulfotransferase 3[2.8.2.17]	ssc00532	Glycosaminoglycan biosynthesis - chondroitin sulfate / dermatan sulfate - Sus scrofa (pig)	14:80771966-80779612	238	199	181	26	14	20	1.945304417	1.632181053	1.643105104	0.203012776	0.116576684	0.169358921	1.740196858	0.162982793	3.41645895	8.60E-73	3.93E-71	UP
ENSSSCG00000028112	CLIC6	chloride intracellular channel 6 [Source:HGNC Symbol;Acc:HGNC:2065]	GO:0005623|GO:0009987|GO:0005488|GO:0016020|GO:0005215|GO:0005576|GO:0043234|GO:0005515|GO:0043227|GO:0031224|GO:0050794|GO:0005622|GO:0022857|GO:1903561|GO:0005102|GO:0055085|GO:0031982|GO:0070062|GO:0005737|GO:0022891|GO:1902495|GO:0016021|GO:0006810|GO:0034702|GO:0034220|GO:0043269|GO:0015267|GO:0001664|GO:0006811|GO:0015075|GO:0034765|GO:0034707|GO:0005216|GO:0050780|GO:0008509|GO:0098656|GO:…	cell|cellular process|binding|membrane|transporter activity|extracellular region|protein complex|protein binding|membrane-bounded organelle|intrinsic component of membrane|regulation of cellular process|intracellular|transmembrane transporter activity|extracellular vesicle|receptor binding|transmembrane transport|vesicle|extracellular exosome|cytoplasm|substrate-specific transmembrane transporter…	-	-	-	-	13:208080351-208130411	4	4	2	1	0	0	0.130195762	0.13061867	0.072291085	0.031098247	0	0	0.111035172	0.010366082	3.421074103	0.012713371	0.026564071	UP
ENSSSCG00000017083	SPARC	SPARC precursor [Source:RefSeq peptide;Acc:NP_001026964]	GO:0031012|GO:0050896|GO:0023052|GO:0009987|GO:0005488|GO:0005576|GO:0005515|GO:0005615|GO:0051716|GO:0005578|GO:0050794|GO:0007165|GO:0043169|GO:0007154|GO:0046872|GO:0005509	extracellular matrix|response to stimulus|signaling|cellular process|binding|extracellular region|protein binding|extracellular space|cellular response to stimulus|proteinaceous extracellular matrix|regulation of cellular process|signal transduction|cation binding|cell communication|metal ion binding|calcium ion binding	-	-	-	-	GL894053.2:48146-60885	2	6	2	1	0	0	0.112646635	0.339182087	0.125126694	0.053827118	0	0	0.192318472	0.017942373	3.422054748	0.016090394	0.03287074	UP
ENSSSCG00000026729	-	-	GO:0005623|GO:0009987|GO:0008152|GO:0016020|GO:0006914|GO:0043227|GO:0043229|GO:0044237|GO:0009056|GO:0019222|GO:0031224|GO:0050794|GO:0005622|GO:0005737|GO:0010506|GO:0031323|GO:0043231|GO:0016021|GO:0005773|GO:0000323|GO:0005764	cell|cellular process|metabolic process|membrane|autophagy|membrane-bounded organelle|intracellular organelle|cellular metabolic process|catabolic process|regulation of metabolic process|intrinsic component of membrane|regulation of cellular process|intracellular|cytoplasm|regulation of autophagy|regulation of cellular metabolic process|intracellular membrane-bounded organelle|integral component …	-	-	-	-	8:145103791-145136181	95	108	80	8	6	13	1.698256538	1.937330163	1.588339573	0.136614774	0.10926275	0.24075608	1.741308758	0.162211201	3.424226685	1.10E-37	2.27E-36	UP
ENSSSCG00000022228	-	-	GO:0005488|GO:0005515|GO:0043169|GO:0046872|GO:0005509	binding|protein binding|cation binding|metal ion binding|calcium ion binding	-	-	-	-	2:72634804-72644177	45	54	46	6	3	5	1.797262818	2.164196841	2.040482255	0.228939386	0.122057718	0.206898634	2.000647305	0.185965246	3.427361922	2.49E-24	3.20E-23	UP
ENSSSCG00000016569	SMO	smoothened, frizzled class receptor [Source:HGNC Symbol;Acc:HGNC:11119]	GO:0005623|GO:0040007|GO:0050896|GO:0023052|GO:0004871|GO:0009987|GO:0008152|GO:0005488|GO:0040011|GO:0016020|GO:0032502|GO:0005576|GO:0016043|GO:0005515|GO:0005929|GO:0009058|GO:0042995|GO:0048589|GO:0051606|GO:0009893|GO:0051641|GO:0071704|GO:0043227|GO:0071944|GO:0051716|GO:0043229|GO:0023051|GO:0048856|GO:0038023|GO:0004872|GO:0009607|GO:0051050|GO:0044237|GO:0006807|GO:0040008|GO:0045927|GO:…	cell|growth|response to stimulus|signaling|signal transducer activity|cellular process|metabolic process|binding|locomotion|membrane|developmental process|extracellular region|cellular component organization|protein binding|cilium|biosynthetic process|cell projection|developmental growth|detection of stimulus|positive regulation of metabolic process|cellular localization|organic substance metabol…	K06226	smoothened[-]	ssc05200|ssc05205|ssc04360|ssc05217|ssc04340	Pathways in cancer - Sus scrofa (pig)|Proteoglycans in cancer - Sus scrofa (pig)|Axon guidance - Sus scrofa (pig)|Basal cell carcinoma - Sus scrofa (pig)|Hedgehog signaling pathway - Sus scrofa (pig)	18:20519920-20548818	23	17	14	0	2	3	0.327075535	0.24258969	0.221111179	0	0.028972876	0.044200431	0.263592134	0.024391102	3.433880452	9.53E-10	5.01E-09	UP
ENSSSCG00000002428	TTC8	tetratricopeptide repeat domain 8 [Source:HGNC Symbol;Acc:HGNC:20087]	GO:0005623|GO:0040007|GO:0050896|GO:0009987|GO:0008152|GO:0005488|GO:0040011|GO:0016020|GO:0032502|GO:0016043|GO:0005515|GO:0005929|GO:0042995|GO:0048589|GO:0048856|GO:0009653|GO:0019222|GO:0048646|GO:0050794|GO:0009605|GO:0048729|GO:0021772|GO:0048869|GO:0030029|GO:0060041|GO:0032231|GO:0006928|GO:0051128|GO:0022607|GO:0060322|GO:0009888|GO:0021988|GO:0050877|GO:0007420|GO:0021537|GO:0007423|GO:…	cell|growth|response to stimulus|cellular process|metabolic process|binding|locomotion|membrane|developmental process|cellular component organization|protein binding|cilium|cell projection|developmental growth|anatomical structure development|anatomical structure morphogenesis|regulation of metabolic process|anatomical structure formation involved in morphogenesis|regulation of cellular process|r…	-	-	-	-	7:117222124-117274150	3	3	4	1	0	0	0.084158866	0.084439613	0.124621925	0.026804988	0	0	0.097740135	0.008934996	3.451412104	0.012371806	0.025925254	UP
ENSSSCG00000014369	CD14	-	GO:0005623|GO:0050896|GO:0002376|GO:0023052|GO:0009987|GO:0005488|GO:0016020|GO:0005576|GO:0016043|GO:0043234|GO:0005515|GO:0005615|GO:0002684|GO:0043227|GO:0071944|GO:0051716|GO:0008289|GO:0009607|GO:0051050|GO:0009986|GO:0005886|GO:0031224|GO:0006955|GO:0050794|GO:0006950|GO:0051707|GO:0002682|GO:0009605|GO:1903561|GO:0001817|GO:0031225|GO:0046696|GO:0009897|GO:0031226|GO:0031982|GO:0007165|GO:…	cell|response to stimulus|immune system process|signaling|cellular process|binding|membrane|extracellular region|cellular component organization|protein complex|protein binding|extracellular space|positive regulation of immune system process|membrane-bounded organelle|cell periphery|cellular response to stimulus|lipid binding|response to biotic stimulus|positive regulation of transport|cell surfa…	K04391	CD14 antigen[-]	ssc04010|ssc04810|ssc05152|ssc04145|ssc05202|ssc04620|ssc04064|ssc05146|ssc04640|ssc05133|ssc05132|ssc05134	MAPK signaling pathway - Sus scrofa (pig)|Regulation of actin cytoskeleton - Sus scrofa (pig)|Tuberculosis - Sus scrofa (pig)|Phagosome - Sus scrofa (pig)|Transcriptional misregulation in cancer - Sus scrofa (pig)|Toll-like receptor signaling pathway - Sus scrofa (pig)|NF-kappa B signaling pathway - Sus scrofa (pig)|Amoebiasis - Sus scrofa (pig)|Hematopoietic cell lineage - Sus scrofa (pig)|Pertu…	2:148291451-148293622	8952	9613	8321	1018	726	791	158.0423504	170.3006274	163.1562813	17.16870156	13.05753123	14.46752471	163.8330864	14.89791917	3.459043996	3.48E-271	7.99E-269	UP
ENSSSCG00000017526	COPZ2	coatomer protein complex, subunit zeta 2 [Source:HGNC Symbol;Acc:HGNC:19356]	GO:0045184|GO:0008104|GO:0006810|GO:0015031	establishment of protein localization|protein localization|transport|protein transport	-	-	-	-	12:24277885-24289775	2	3	6	0	0	1	0.133565007	0.201050989	0.445087803	0	0	0.069201742	0.259901266	0.023067247	3.494045913	0.008646664	0.018638118	UP
ENSSSCG00000010464	-	-	GO:0009987|GO:0008152|GO:0005488|GO:0005515|GO:0071704|GO:0044237|GO:0019222|GO:0030234|GO:0006091|GO:0044262|GO:0055114|GO:0050790|GO:0019208|GO:0005975|GO:0005977|GO:0006112|GO:0019888	cellular process|metabolic process|binding|protein binding|organic substance metabolic process|cellular metabolic process|regulation of metabolic process|enzyme regulator activity|generation of precursor metabolites and energy|cellular carbohydrate metabolic process|oxidation-reduction process|regulation of catalytic activity|phosphatase regulator activity|carbohydrate metabolic process|glycogen …	K07189	protein phosphatase 1 regulatory subunit 3A/B/C/D/E[-]	ssc04910|ssc04931	Insulin signaling pathway - Sus scrofa (pig)|Insulin resistance - Sus scrofa (pig)	14:112652687-112657270	22	19	16	0	0	5	0.537412728	0.465740467	0.434085112	0	0	0.12654573	0.479079435	0.04218191	3.505568565	1.78E-10	9.92E-10	UP
ENSSSCG00000026556	-	-	GO:0040007|GO:0050896|GO:0023052|GO:0009987|GO:0005488|GO:0040011|GO:0045499|GO:0032502|GO:0007610|GO:0005576|GO:0016043|GO:0005515|GO:0048589|GO:0005615|GO:0050795|GO:0051716|GO:0048856|GO:0040008|GO:0040012|GO:0045926|GO:0009653|GO:0016049|GO:0050793|GO:0050794|GO:0040017|GO:0009605|GO:0048870|GO:0060560|GO:0048869|GO:0045596|GO:0005102|GO:0007165|GO:0016477|GO:0006928|GO:0048638|GO:0051128|GO:…	growth|response to stimulus|signaling|cellular process|binding|locomotion|chemorepellent activity|developmental process|behavior|extracellular region|cellular component organization|protein binding|developmental growth|extracellular space|regulation of behavior|cellular response to stimulus|anatomical structure development|regulation of growth|regulation of locomotion|negative regulation of growt…	-	-	-	-	9:109717447-109719222	12	15	16	3	0	1	2.495128649	3.129725493	3.694770951	0.595821373	0	0.215422033	3.106541698	0.270414469	3.522065169	8.31E-09	3.99E-08	UP
ENSSSCG00000004968	PAQR5	progestin and adipoQ receptor family member V [Source:HGNC Symbol;Acc:HGNC:29645]	GO:0005488|GO:0016020|GO:0005515|GO:0004872|GO:0031224|GO:0016021	binding|membrane|protein binding|receptor activity|intrinsic component of membrane|integral component of membrane	-	-	-	-	1:185180452-185203709	24	48	39	4	3	3	0.876863658	1.759793869	1.582512494	0.139605465	0.111654667	0.113558725	1.406390007	0.121606285	3.53170702	5.11E-15	3.88E-14	UP
ENSSSCG00000010411	-	-	GO:0050896|GO:0023052|GO:0009987|GO:0051716|GO:0050794|GO:0007165|GO:0007154	response to stimulus|signaling|cellular process|cellular response to stimulus|regulation of cellular process|signal transduction|cell communication	-	-	-	-	14:99566737-99612051	169	150	172	16	16	12	4.113918034	3.664056203	4.650193789	0.37206404	0.39678619	0.302623494	4.142722675	0.357157908	3.535945276	4.19E-66	1.69E-64	UP
ENSSSCG00000013101	-	-	GO:0016020|GO:0031224|GO:0016021	membrane|intrinsic component of membrane|integral component of membrane	-	-	-	-	2:10915161-10927118	627	566	532	53	52	48	43.74662711	39.62758226	41.22527397	3.532526229	3.696200004	3.46960913	41.53316112	3.566111788	3.541839847	7.88E-168	9.37E-166	UP
ENSSSCG00000004098	-	-	GO:0005623|GO:0050896|GO:0002376|GO:0005488|GO:0016020|GO:0005515|GO:0001909|GO:0071944|GO:0005886|GO:0006955|GO:0006950|GO:0001913|GO:0042267|GO:0005102|GO:0002250|GO:0006952|GO:0045087|GO:0002443|GO:0002228|GO:0046703|GO:0002456	cell|response to stimulus|immune system process|binding|membrane|protein binding|leukocyte mediated cytotoxicity|cell periphery|plasma membrane|immune response|response to stress|T cell mediated cytotoxicity|natural killer cell mediated cytotoxicity|receptor binding|adaptive immune response|defense response|innate immune response|leukocyte mediated immunity|natural killer cell mediated immunity|n…	-	-	-	-	1:18199792-18201279	14	19	12	2	0	2	1.267994407	1.726811976	1.207083274	0.17308807	0	0.187675924	1.400629885	0.120254665	3.541911012	3.67E-09	1.83E-08	UP
ENSSSCG00000006296	ATP1B1	ATPase, Na+/K+ transporting, beta 1 polypeptide [Source:HGNC Symbol;Acc:HGNC:804]	GO:0005623|GO:0003824|GO:0030054|GO:0050896|GO:0002376|GO:0023052|GO:0009987|GO:0008152|GO:0005488|GO:0016020|GO:0005215|GO:0005576|GO:0016043|GO:0045177|GO:0043234|GO:0005515|GO:0009893|GO:0051641|GO:0071704|GO:0006914|GO:0043227|GO:0071944|GO:0051716|GO:0097159|GO:0009607|GO:0051050|GO:0005911|GO:0044237|GO:0006807|GO:0036094|GO:0016787|GO:0003823|GO:0009056|GO:0019222|GO:0005886|GO:0031224|GO:…	cell|catalytic activity|cell junction|response to stimulus|immune system process|signaling|cellular process|metabolic process|binding|membrane|transporter activity|extracellular region|cellular component organization|apical part of cell|protein complex|protein binding|positive regulation of metabolic process|cellular localization|organic substance metabolic process|autophagy|membrane-bounded orga…	-	-	-	-	4:89529321-89550560	2439	2151	1755	233	149	179	63.39060857	56.09930892	50.66000611	5.78503071	3.94521179	4.819821388	56.7166412	4.850021296	3.547709111	1.08E-178	1.39E-176	UP
ENSSSCG00000003513	ECE1	endothelin converting enzyme 1 [Source:HGNC Symbol;Acc:HGNC:3146]	GO:0005623|GO:0003824|GO:0023052|GO:0009987|GO:0008152|GO:0005488|GO:0016020|GO:0032502|GO:0005576|GO:0005515|GO:0042445|GO:0009893|GO:0071704|GO:0043227|GO:0071944|GO:0043229|GO:0023051|GO:0048856|GO:0009986|GO:0044237|GO:0006807|GO:0016787|GO:0009653|GO:0009056|GO:0019222|GO:0005886|GO:0031224|GO:0050794|GO:0012505|GO:0031090|GO:0005622|GO:1903561|GO:0005768|GO:0009897|GO:0031982|GO:0042447|GO:…	cell|catalytic activity|signaling|cellular process|metabolic process|binding|membrane|developmental process|extracellular region|protein binding|hormone metabolic process|positive regulation of metabolic process|organic substance metabolic process|membrane-bounded organelle|cell periphery|intracellular organelle|regulation of signaling|anatomical structure development|cell surface|cellular metabo…	-	-	-	-	6:73662021-73717839	2205	2281	2056	263	150	169	59.48265343	61.74629413	61.5998459	6.777571955	4.122338278	4.723150683	60.94293115	5.207686972	3.548744253	1.27E-201	1.98E-199	UP
ENSSSCG00000002812	KIFC3	kinesin family member C3 [Source:HGNC Symbol;Acc:HGNC:6326]	GO:0005623|GO:0003824|GO:0030054|GO:0009987|GO:0008152|GO:0005488|GO:0005576|GO:0016043|GO:0043234|GO:0005515|GO:0043227|GO:0043229|GO:0097159|GO:0005911|GO:0036094|GO:0016787|GO:0007155|GO:0012505|GO:0005622|GO:1903561|GO:0016817|GO:0031982|GO:0005874|GO:0070062|GO:0006928|GO:0008092|GO:0043296|GO:0005737|GO:0001882|GO:0005794|GO:0098609|GO:0032403|GO:0006996|GO:0005912|GO:0005875|GO:0005913|GO:…	cell|catalytic activity|cell junction|cellular process|metabolic process|binding|extracellular region|cellular component organization|protein complex|protein binding|membrane-bounded organelle|intracellular organelle|organic cyclic compound binding|cell-cell junction|small molecule binding|hydrolase activity|cell adhesion|endomembrane system|intracellular|extracellular vesicle|hydrolase activity,…	-	-	-	-	6:17719919-17751388	74	72	69	10	3	6	1.626725369	1.588243274	1.684634191	0.21000779	0.067181048	0.136653386	1.633200944	0.137947408	3.565512049	3.24E-37	6.57E-36	UP
ENSSSCG00000011576	HRH1	histamine receptor H1 [Source:HGNC Symbol;Acc:HGNC:5182]	GO:0005623|GO:0050896|GO:0002376|GO:0023052|GO:0004871|GO:0009987|GO:0005488|GO:0040011|GO:0016020|GO:0007610|GO:0043227|GO:0071944|GO:0051716|GO:0043229|GO:0023051|GO:0038023|GO:0004872|GO:0097159|GO:0050900|GO:0044708|GO:0005886|GO:0031224|GO:0050794|GO:0006950|GO:0005622|GO:0009605|GO:0048870|GO:0007611|GO:0043114|GO:0031226|GO:0007165|GO:0043169|GO:0016477|GO:0005887|GO:0006928|GO:0010646|GO:…	cell|response to stimulus|immune system process|signaling|signal transducer activity|cellular process|binding|locomotion|membrane|behavior|membrane-bounded organelle|cell periphery|cellular response to stimulus|intracellular organelle|regulation of signaling|signaling receptor activity|receptor activity|organic cyclic compound binding|leukocyte migration|single-organism behavior|plasma membrane|i…	K04149	histamine receptor H1[-]	ssc04080|ssc04020	Neuroactive ligand-receptor interaction - Sus scrofa (pig)|Calcium signaling pathway - Sus scrofa (pig)	13:74465438-74630259	32	30	29	4	1	3	0.555543612	0.522616644	0.559158146	0.066336799	0.017685108	0.053960082	0.545772801	0.045993996	3.568783033	1.91E-17	1.68E-16	UP
ENSSSCG00000015771	NEIL3	nei-like DNA glycosylase 3 [Source:HGNC Symbol;Acc:HGNC:24573]	GO:0005623|GO:0003824|GO:0050896|GO:0009987|GO:0008152|GO:0005488|GO:0071704|GO:0043227|GO:0051716|GO:0043229|GO:0097159|GO:0044237|GO:0006807|GO:0016787|GO:0006950|GO:0016829|GO:0005622|GO:0043169|GO:0033554|GO:0006725|GO:0003676|GO:0043231|GO:0016788|GO:1901360|GO:0006281|GO:0046483|GO:0006139|GO:0016798|GO:0005634|GO:0006259|GO:0006284|GO:0006974|GO:0003677|GO:0003906|GO:0016799|GO:0004518|GO:…	cell|catalytic activity|response to stimulus|cellular process|metabolic process|binding|organic substance metabolic process|membrane-bounded organelle|cellular response to stimulus|intracellular organelle|organic cyclic compound binding|cellular metabolic process|nitrogen compound metabolic process|hydrolase activity|response to stress|lyase activity|intracellular|cation binding|cellular response…	K10569	endonuclease VIII-like 3[-]	ssc03410	Base excision repair - Sus scrofa (pig)	15:45495291-45542560	46	35	43	6	3	2	1.36830744	1.044709779	1.420568164	0.170507613	0.090905154	0.061636912	1.277861794	0.107683227	3.568866364	6.11E-22	6.91E-21	UP
ENSSSCG00000030875	STXBP4	-	GO:0005488|GO:0005515	binding|protein binding	-	-	-	-	12:32116677-32134099	3	6	3	0	0	1	0.50202789	1.007570317	0.557647798	0	0	0.173374417	0.689082002	0.057791472	3.575747148	0.004141532	0.00953115	UP
ENSSSCG00000013146	FAM111A	family with sequence similarity 111, member A [Source:HGNC Symbol;Acc:HGNC:24725]	GO:0005623|GO:0009987|GO:0008152|GO:0005488|GO:0005515|GO:0009058|GO:0071704|GO:0000785|GO:0043227|GO:0043229|GO:0044237|GO:0006807|GO:0050794|GO:0005622|GO:0050792|GO:0005737|GO:0006725|GO:0044249|GO:0016032|GO:0043231|GO:1901360|GO:0048525|GO:0046483|GO:0006139|GO:0005634|GO:0006259|GO:0034645|GO:0009059|GO:0019079|GO:0019058|GO:0005694|GO:0045069|GO:0045071|GO:0006260	cell|cellular process|metabolic process|binding|protein binding|biosynthetic process|organic substance metabolic process|chromatin|membrane-bounded organelle|intracellular organelle|cellular metabolic process|nitrogen compound metabolic process|regulation of cellular process|intracellular|regulation of viral process|cytoplasm|cellular aromatic compound metabolic process|cellular biosynthetic proc…	-	-	-	-	2:11866314-11871396	577	609	519	73	30	45	19.73306276	20.89968952	19.71335065	2.384951031	1.045226755	1.594378849	20.11536764	1.674852212	3.586192402	4.78E-123	3.84E-121	UP
ENSSSCG00000025996	-	-	-	-	-	-	-	-	11:5849650-5934897	5	5	12	2	0	0	0.096547005	0.096894901	0.257357156	0.036903381	0	0	0.150266354	0.012301127	3.610659624	0.000172446	0.000505934	UP
ENSSSCG00000016690	-	-	GO:0009987|GO:0008152|GO:0005488|GO:0001071|GO:0009058|GO:0071704|GO:0097159|GO:0044237|GO:0006807|GO:0019222|GO:0050794|GO:0003700|GO:0051171|GO:0006725|GO:0003676|GO:0031323|GO:0044249|GO:1901360|GO:0046483|GO:0006139|GO:0034645|GO:0009059|GO:0016070|GO:0003677|GO:0010467|GO:0010468|GO:0051252|GO:0006351|GO:0006355|GO:0032774|GO:2001141|GO:0043565|GO:1903506	cellular process|metabolic process|binding|nucleic acid binding transcription factor activity|biosynthetic process|organic substance metabolic process|organic cyclic compound binding|cellular metabolic process|nitrogen compound metabolic process|regulation of metabolic process|regulation of cellular process|transcription factor activity, sequence-specific DNA binding|regulation of nitrogen compou…	-	-	-	-	18:48252785-48385226	10	6	8	0	2	0	0.512965315	0.308878113	0.455789367	0	0.10451609	0	0.425877599	0.034838697	3.611676292	1.54E-05	5.20E-05	UP
ENSSSCG00000017262	SLC16A6	solute carrier family 16, member 6 [Source:HGNC Symbol;Acc:HGNC:10927]	GO:0009987|GO:0016020|GO:0005215|GO:0031224|GO:0022857|GO:0055085|GO:0022891|GO:0016021|GO:0006810|GO:0034220|GO:0006811|GO:0015075|GO:0008509|GO:0015711|GO:0006820|GO:0008028|GO:0008514|GO:0015718	cellular process|membrane|transporter activity|intrinsic component of membrane|transmembrane transporter activity|transmembrane transport|substrate-specific transmembrane transporter activity|integral component of membrane|transport|ion transmembrane transport|ion transport|ion transmembrane transporter activity|anion transmembrane transporter activity|organic anion transport|anion transport|mono…	-	-	-	-	12:12324000-12341480	1219	1168	980	119	86	79	19.38780725	18.64110467	17.3111393	1.808043207	1.393462674	1.30172376	18.44668374	1.501076547	3.619292024	2.60E-209	4.37E-207	UP
ENSSSCG00000021622	-	-	-	-	-	-	-	-	GL894667.1:6618-7248	15	12	19	3	0	1	2.523634823	2.025808741	3.550232077	0.482102778	0	0.174306537	2.69989188	0.218803105	3.625196519	2.65E-09	1.33E-08	UP
ENSSSCG00000009997	OSM	oncostatin M [Source:HGNC Symbol;Acc:HGNC:8506]	GO:0005623|GO:0022414|GO:0000003|GO:0050896|GO:0002376|GO:0023052|GO:0009987|GO:0008152|GO:0005488|GO:0032502|GO:0007610|GO:0005576|GO:0016043|GO:0005515|GO:0009058|GO:0005615|GO:0009893|GO:0051641|GO:0071704|GO:0044702|GO:0051716|GO:0023051|GO:0048856|GO:0023057|GO:0044237|GO:0006807|GO:0008283|GO:0019222|GO:0044708|GO:0006955|GO:0050794|GO:0006950|GO:0051321|GO:0051051|GO:0005622|GO:0051171|GO:…	cell|reproductive process|reproduction|response to stimulus|immune system process|signaling|cellular process|metabolic process|binding|developmental process|behavior|extracellular region|cellular component organization|protein binding|biosynthetic process|extracellular space|positive regulation of metabolic process|cellular localization|organic substance metabolic process|single organism reproduc…	K05418	oncostatin M[-]	ssc04151|ssc04060|ssc04630	PI3K-Akt signaling pathway - Sus scrofa (pig)|Cytokine-cytokine receptor interaction - Sus scrofa (pig)|Jak-STAT signaling pathway - Sus scrofa (pig)	14:50281701-50286188	317	395	347	31	29	28	8.964930812	11.20956806	10.89913396	0.837512388	0.835521982	0.820360656	10.35787761	0.831131676	3.639507547	5.65E-93	3.39E-91	UP
ENSSSCG00000012022	APP	amyloid beta (A4) precursor protein [Source:HGNC Symbol;Acc:HGNC:620]	GO:0005623|GO:0030054|GO:0022414|GO:0040007|GO:0000003|GO:0050896|GO:0002376|GO:0023052|GO:0009987|GO:0008152|GO:0005488|GO:0040011|GO:0016020|GO:0045202|GO:0032502|GO:0007610|GO:0005576|GO:0016043|GO:0045177|GO:0043234|GO:0005515|GO:0005929|GO:0009058|GO:0042995|GO:0048589|GO:0005615|GO:0007631|GO:0009893|GO:0051641|GO:0007626|GO:0071704|GO:0043227|GO:0071944|GO:0051716|GO:0043229|GO:0023051|GO:…	cell|cell junction|reproductive process|growth|reproduction|response to stimulus|immune system process|signaling|cellular process|metabolic process|binding|locomotion|membrane|synapse|developmental process|behavior|extracellular region|cellular component organization|apical part of cell|protein complex|protein binding|cilium|biosynthetic process|cell projection|developmental growth|extracellular …	K04520	amyloid beta A4 protein[-]	ssc05010|ssc04726	Alzheimer's disease - Sus scrofa (pig)|Serotonergic synapse - Sus scrofa (pig)	13:199291020-199568630	19196	19924	17534	1843	1386	1478	401.7993414	418.4840287	407.6189057	36.85192151	29.55512963	32.05070052	409.3007586	32.81925055	3.640547141	0	0	UP
ENSSSCG00000001404	TNF	Tumor necrosis factor Tumor necrosis factor, membrane form Intracellular domain 1 Intracellular domain 2 C-domain 1 C-domain 2 Tumor necrosis factor, soluble form [Source:UniProtKB/Swiss-Prot;Acc:P23563]	GO:0005623|GO:0040007|GO:0050896|GO:0002376|GO:0023052|GO:0009987|GO:0008152|GO:0005488|GO:0040011|GO:0016020|GO:0032502|GO:0005576|GO:0016043|GO:0002520|GO:0005515|GO:0009058|GO:0005615|GO:0009893|GO:0051641|GO:0071704|GO:0002684|GO:0043227|GO:0071944|GO:0051716|GO:0043229|GO:0023051|GO:0048856|GO:0044089|GO:0097159|GO:0023057|GO:0009607|GO:0051050|GO:0009986|GO:0044237|GO:0006807|GO:0040008|GO:…	cell|growth|response to stimulus|immune system process|signaling|cellular process|metabolic process|binding|locomotion|membrane|developmental process|extracellular region|cellular component organization|immune system development|protein binding|biosynthetic process|extracellular space|positive regulation of metabolic process|cellular localization|organic substance metabolic process|positive regul…	K03156	tumor necrosis factor superfamily, member 2[-]	ssc04060|ssc05166|ssc04010|ssc05168|ssc05205|ssc05010|ssc05152|ssc04932|ssc05164|ssc05161|ssc04210|ssc05160|ssc04380|ssc04931|ssc04071|ssc05142|ssc04620|ssc04668|ssc05322|ssc04650|ssc04660|ssc05323|ssc05145|ssc04933|ssc04064|ssc05146|ssc04640|ssc05133|ssc04350|ssc04622|ssc05410|ssc05414|ssc04920|ssc05321|ssc05140|ssc04612|ssc05134|ssc05144|ssc04150|ssc04664|ssc04621|ssc04930|ssc05014|ssc04940|ssc…	Cytokine-cytokine receptor interaction - Sus scrofa (pig)|HTLV-I infection - Sus scrofa (pig)|MAPK signaling pathway - Sus scrofa (pig)|Herpes simplex infection - Sus scrofa (pig)|Proteoglycans in cancer - Sus scrofa (pig)|Alzheimer's disease - Sus scrofa (pig)|Tuberculosis - Sus scrofa (pig)|Non-alcoholic fatty liver disease (NAFLD) - Sus scrofa (pig)|Influenza A - Sus scrofa (pig)|Hepatitis B -…	7:27549596-27552338	544	597	475	43	44	46	20.63403764	22.72289043	20.01031015	1.558089333	1.700237955	1.807609288	21.12241274	1.688645526	3.644836219	4.63E-131	4.03E-129	UP
ENSSSCG00000017471	CDC6	cell division cycle 6 [Source:HGNC Symbol;Acc:HGNC:1744]	GO:0005623|GO:0009987|GO:0008152|GO:0005488|GO:0016043|GO:0005515|GO:0009058|GO:0071704|GO:0043227|GO:0043229|GO:0097159|GO:0044237|GO:0006807|GO:0036094|GO:0050794|GO:0012505|GO:0005622|GO:0051781|GO:0051983|GO:0007059|GO:0007049|GO:0051301|GO:0051128|GO:0005737|GO:0001882|GO:0045787|GO:0005794|GO:0019899|GO:0051984|GO:0006725|GO:0006996|GO:0051302|GO:0044249|GO:0000166|GO:0043231|GO:1901360|GO:…	cell|cellular process|metabolic process|binding|cellular component organization|protein binding|biosynthetic process|organic substance metabolic process|membrane-bounded organelle|intracellular organelle|organic cyclic compound binding|cellular metabolic process|nitrogen compound metabolic process|small molecule binding|regulation of cellular process|endomembrane system|intracellular|positive reg…	K02213	cell division control protein 6[-]	ssc04110	Cell cycle - Sus scrofa (pig)	12:22410674-22425000	114	112	114	10	6	12	2.967840731	2.925887832	3.296222128	0.248707229	0.159121834	0.323646008	3.063316897	0.243825024	3.651176518	3.24E-54	1.04E-52	UP
ENSSSCG00000013556	ADGRE1	adhesion G protein-coupled receptor E1 [Source:HGNC Symbol;Acc:HGNC:3336]	GO:0005623|GO:0050896|GO:0023052|GO:0004871|GO:0009987|GO:0005488|GO:0016020|GO:0005515|GO:0071944|GO:0051716|GO:0038023|GO:0004872|GO:0009986|GO:0005886|GO:0031224|GO:0050794|GO:0009897|GO:0007165|GO:0043169|GO:0007154|GO:0016021|GO:0004888|GO:0007166|GO:0004930|GO:0007186|GO:0046872|GO:0005509	cell|response to stimulus|signaling|signal transducer activity|cellular process|binding|membrane|protein binding|cell periphery|cellular response to stimulus|signaling receptor activity|receptor activity|cell surface|plasma membrane|intrinsic component of membrane|regulation of cellular process|external side of plasma membrane|signal transduction|cation binding|cell communication|integral compone…	-	-	-	-	2:72699548-72739564	735	848	740	74	47	70	15.55101311	18.00408591	17.38913992	1.495693818	1.013068651	1.534382931	16.98141298	1.347715134	3.655369015	1.06E-144	1.06E-142	UP
ENSSSCG00000007058	PLCB4	phospholipase C, beta 4 [Source:HGNC Symbol;Acc:HGNC:9059]	GO:0005623|GO:0003824|GO:0050896|GO:0023052|GO:0004871|GO:0009987|GO:0008152|GO:0005488|GO:0045202|GO:0005515|GO:0042995|GO:0071704|GO:0043227|GO:0051716|GO:0043229|GO:0060076|GO:0016787|GO:0009056|GO:0050794|GO:0012505|GO:0005622|GO:0007165|GO:0043169|GO:0036477|GO:0005737|GO:0043005|GO:0006629|GO:0005783|GO:0043231|GO:0014069|GO:0007154|GO:0016788|GO:0005634|GO:0042578|GO:0005790|GO:0035556|GO:…	cell|catalytic activity|response to stimulus|signaling|signal transducer activity|cellular process|metabolic process|binding|synapse|protein binding|cell projection|organic substance metabolic process|membrane-bounded organelle|cellular response to stimulus|intracellular organelle|excitatory synapse|hydrolase activity|catabolic process|regulation of cellular process|endomembrane system|intracellu…	K05858	phosphatidylinositol phospholipase C, beta[3.1.4.11]	ssc01100|ssc05200|ssc05016|ssc04015|ssc05010|ssc04062|ssc04020|ssc04022|ssc04921|ssc04261|ssc04310|ssc04072|ssc04071|ssc05142|ssc04728|ssc04919|ssc04611|ssc04933|ssc04750|ssc04724|ssc04270|ssc04922|ssc04070|ssc04726|ssc04916|ssc05146|ssc04915|ssc04725|ssc04911|ssc04972|ssc04723|ssc04912|ssc04713|ssc00562|ssc04540|ssc04971|ssc04925|ssc04918|ssc04970|ssc04924|ssc04720|ssc04730|ssc04961|ssc05143	Metabolic pathways - Sus scrofa (pig)|Pathways in cancer - Sus scrofa (pig)|Huntington's disease - Sus scrofa (pig)|Rap1 signaling pathway - Sus scrofa (pig)|Alzheimer's disease - Sus scrofa (pig)|Chemokine signaling pathway - Sus scrofa (pig)|Calcium signaling pathway - Sus scrofa (pig)|cGMP-PKG signaling pathway - Sus scrofa (pig)|Oxytocin signaling pathway - Sus scrofa (pig)|Adrenergic signali…	17:20571279-20770049	5	8	0	0	1	0	0.068171861	0.109459945	0	0	0.013889938	0	0.059210602	0.004629979	3.676777883	0.010356681	0.021985006	UP
ENSSSCG00000010054	-	-	GO:0050896|GO:0002376|GO:0023052|GO:0004871|GO:0009987|GO:0008152|GO:0016020|GO:0007610|GO:0009058|GO:0007631|GO:0009893|GO:0007626|GO:0071704|GO:0051716|GO:0023051|GO:0038023|GO:0004872|GO:0044237|GO:0006807|GO:0002683|GO:0019222|GO:0007155|GO:0031224|GO:0050794|GO:0006950|GO:0002682|GO:0009605|GO:0046649|GO:0051171|GO:0002695|GO:0007165|GO:0009611|GO:0010646|GO:0010942|GO:0008219|GO:0050804|GO:…	response to stimulus|immune system process|signaling|signal transducer activity|cellular process|metabolic process|membrane|behavior|biosynthetic process|feeding behavior|positive regulation of metabolic process|locomotory behavior|organic substance metabolic process|cellular response to stimulus|regulation of signaling|signaling receptor activity|receptor activity|cellular metabolic process|nitr…	K04266	adenosine receptor A2a[-]	ssc04080|ssc04015|ssc04024|ssc05012|ssc04020|ssc05034|ssc04270	Neuroactive ligand-receptor interaction - Sus scrofa (pig)|Rap1 signaling pathway - Sus scrofa (pig)|cAMP signaling pathway - Sus scrofa (pig)|Parkinson's disease - Sus scrofa (pig)|Calcium signaling pathway - Sus scrofa (pig)|Alcoholism - Sus scrofa (pig)|Vascular smooth muscle contraction - Sus scrofa (pig)	14:52914666-52931656	917	959	870	96	61	66	25.25983986	26.50841794	26.61677815	2.526198692	1.711833071	1.88351082	26.12834531	2.040514194	3.678611112	9.16E-204	1.45E-201	UP
ENSSSCG00000000521	PHLDA1	pleckstrin homology-like domain, family A, member 1 [Source:HGNC Symbol;Acc:HGNC:8933]	GO:0005623|GO:0009987|GO:0008152|GO:0005488|GO:0016020|GO:0005515|GO:0009058|GO:0071704|GO:0043227|GO:0071944|GO:0043229|GO:0044237|GO:0005886|GO:0005622|GO:0019538|GO:0044249|GO:0043231|GO:0005634|GO:0005654|GO:0034645|GO:0009059|GO:0031981|GO:1901137|GO:0009100|GO:0009101|GO:0045210	cell|cellular process|metabolic process|binding|membrane|protein binding|biosynthetic process|organic substance metabolic process|membrane-bounded organelle|cell periphery|intracellular organelle|cellular metabolic process|plasma membrane|intracellular|protein metabolic process|cellular biosynthetic process|intracellular membrane-bounded organelle|nucleus|nucleoplasm|cellular macromolecule biosyn…	-	-	-	-	5:42877526-42878692	110	113	119	14	7	7	5.899162526	6.081087637	7.087935517	0.717254791	0.382419626	0.388941065	6.356061893	0.49620516	3.679124529	1.08E-52	3.32E-51	UP
ENSSSCG00000026220	CCDC8	coiled-coil domain containing 8 [Source:HGNC Symbol;Acc:HGNC:25367]	GO:0005623|GO:0009987|GO:0008152|GO:0016020|GO:0016043|GO:0043234|GO:0071704|GO:0071944|GO:0043229|GO:0044237|GO:0019222|GO:0005886|GO:0050794|GO:0005622|GO:0007049|GO:0051301|GO:0051128|GO:0005737|GO:0006996|GO:0051302|GO:0031324|GO:0019538|GO:0044092|GO:0043086|GO:0031323|GO:0050790|GO:0007017|GO:0051726|GO:1990393|GO:0007346|GO:0010564|GO:0005813|GO:0007067|GO:0032268|GO:0000226|GO:0005856|GO:…	cell|cellular process|metabolic process|membrane|cellular component organization|protein complex|organic substance metabolic process|cell periphery|intracellular organelle|cellular metabolic process|regulation of metabolic process|plasma membrane|regulation of cellular process|intracellular|cell cycle|cell division|regulation of cellular component organization|cytoplasm|organelle organization|reg…	-	-	-	-	6:47679736-47796430	13	7	5	1	0	1	0.218116921	0.117862258	0.093183923	0.016032689	0	0.017383923	0.143054368	0.01113887	3.682888701	1.73E-05	5.81E-05	UP
ENSSSCG00000000950	E2F7	E2F transcription factor 7 [Source:HGNC Symbol;Acc:HGNC:23820]	GO:0005623|GO:0000988|GO:0022414|GO:0000003|GO:0050896|GO:0023052|GO:0009987|GO:0008152|GO:0005488|GO:0001071|GO:0032502|GO:0043234|GO:0005515|GO:0009058|GO:0009893|GO:0071704|GO:0043227|GO:0044702|GO:0051716|GO:0043229|GO:0048856|GO:0097159|GO:0044237|GO:0006807|GO:0009653|GO:0008283|GO:0019222|GO:0048646|GO:0050794|GO:0006950|GO:0000989|GO:0003006|GO:0005622|GO:0003700|GO:0051171|GO:0048869|GO:…	cell|transcription factor activity, protein binding|reproductive process|reproduction|response to stimulus|signaling|cellular process|metabolic process|binding|nucleic acid binding transcription factor activity|developmental process|protein complex|protein binding|biosynthetic process|positive regulation of metabolic process|organic substance metabolic process|membrane-bounded organelle|single or…	-	-	-	-	5:109254252-109290485	288	217	309	26	13	27	3.192433798	2.413751766	3.804194842	0.275322144	0.146807094	0.310063071	3.136793469	0.244064103	3.683958519	3.33E-63	1.30E-61	UP
ENSSSCG00000013403	GALNT18	polypeptide N-acetylgalactosaminyltransferase 18 [Source:HGNC Symbol;Acc:HGNC:30488]	GO:0005623|GO:0003824|GO:0009987|GO:0008152|GO:0005488|GO:0016020|GO:0009058|GO:0071704|GO:0043227|GO:0043229|GO:0016740|GO:0044237|GO:0030246|GO:0031224|GO:0012505|GO:0031090|GO:0005622|GO:0098588|GO:0005737|GO:0005794|GO:0006486|GO:0019538|GO:0044249|GO:0016757|GO:0043231|GO:0016021|GO:0005975|GO:0034645|GO:0009059|GO:0070085|GO:1901137|GO:0044267|GO:0009100|GO:0036211|GO:0000139|GO:0043412|GO:…	cell|catalytic activity|cellular process|metabolic process|binding|membrane|biosynthetic process|organic substance metabolic process|membrane-bounded organelle|intracellular organelle|transferase activity|cellular metabolic process|carbohydrate binding|intrinsic component of membrane|endomembrane system|organelle membrane|intracellular|bounding membrane of organelle|cytoplasm|Golgi apparatus|prot…	K00710	polypeptide N-acetylgalactosaminyltransferase[2.4.1.41]	ssc01100|ssc00512	Metabolic pathways - Sus scrofa (pig)|Mucin type O-Glycan biosynthesis - Sus scrofa (pig)	2:51311827-51510559	7	3	3	0	0	1	0.247109352	0.106251989	0.11763129	0	0	0.03657193	0.156997544	0.012190643	3.68689582	0.002394718	0.00576589	UP
ENSSSCG00000020892	-	-	GO:0050896|GO:0002376|GO:0009987|GO:0005488|GO:0040011|GO:0005576|GO:0005515|GO:0051716|GO:0006955|GO:0009605|GO:0048870|GO:0005102|GO:0016477|GO:0006928|GO:0006935|GO:0005125|GO:0005126|GO:0060326|GO:0001664|GO:0042379|GO:0008009	response to stimulus|immune system process|cellular process|binding|locomotion|extracellular region|protein binding|cellular response to stimulus|immune response|response to external stimulus|cell motility|receptor binding|cell migration|movement of cell or subcellular component|chemotaxis|cytokine activity|cytokine receptor binding|cell chemotaxis|G-protein coupled receptor binding|chemokine rec…	-	-	-	-	GL892918.2:109689-112998	15	8	14	1	2	0	2.682263298	1.435488998	2.780315141	0.170862652	0.364313227	0	2.299355812	0.17839196	3.688107234	7.65E-08	3.35E-07	UP
ENSSSCG00000022197	HS6ST1	heparan sulfate 6-O-sulfotransferase 1 [Source:HGNC Symbol;Acc:HGNC:5201]	GO:0003824|GO:0022414|GO:0000003|GO:0009987|GO:0008152|GO:0016020|GO:0032502|GO:0009058|GO:0071704|GO:0044702|GO:0048856|GO:0016740|GO:0044237|GO:0009653|GO:0048646|GO:0031224|GO:0003006|GO:0048869|GO:0048286|GO:0060674|GO:0006082|GO:0048514|GO:0048608|GO:0001525|GO:0048568|GO:0001892|GO:0030324|GO:0030323|GO:0048513|GO:0019538|GO:0007275|GO:0060711|GO:0001568|GO:0044249|GO:0048468|GO:0006790|GO:…	catalytic activity|reproductive process|reproduction|cellular process|metabolic process|membrane|developmental process|biosynthetic process|organic substance metabolic process|single organism reproductive process|anatomical structure development|transferase activity|cellular metabolic process|anatomical structure morphogenesis|anatomical structure formation involved in morphogenesis|intrinsic com…	-	-	-	-	15:65656864-65699343	5161	5330	4532	426	385	384	72.47043824	75.1031365	70.6792297	5.714427357	5.507554502	5.586276391	72.75093481	5.60275275	3.698758053	0	0	UP
ENSSSCG00000020846	SCARA3	scavenger receptor class A, member 3 [Source:HGNC Symbol;Acc:HGNC:19000]	GO:0005488|GO:0016020|GO:0005515|GO:0031224|GO:0016021	binding|membrane|protein binding|intrinsic component of membrane|integral component of membrane	-	-	-	-	14:12546463-12582735	15	5	6	0	1	1	0.223788356	0.074859684	0.099415321	0	0.01519781	0.01545698	0.132687787	0.010218264	3.698813632	2.56E-05	8.43E-05	UP
ENSSSCG00000001617	TREM1	Triggering receptor expressed on myeloid cells 1 [Source:UniProtKB/Swiss-Prot;Acc:Q6TYI6]	GO:0005488|GO:0016020|GO:0005515|GO:0031224|GO:0016021	binding|membrane|protein binding|intrinsic component of membrane|integral component of membrane	-	-	-	-	7:41803220-41825829	8	12	6	0	2	0	0.194132328	0.292206612	0.161708907	0	0.0494415	0	0.216015949	0.0164805	3.712305904	7.35E-06	2.59E-05	UP
ENSSSCG00000031039	CH242-138G12.1	-	GO:0003824|GO:0050896|GO:0023052|GO:0004871|GO:0009987|GO:0008152|GO:0071704|GO:0051716|GO:0038023|GO:0004872|GO:0016740|GO:0044237|GO:0050794|GO:0007165|GO:0016772|GO:0019538|GO:0007154|GO:0004888|GO:0007166|GO:0044267|GO:0016773|GO:0016301|GO:0036211|GO:0006796|GO:0043412|GO:0004672|GO:0007167|GO:0004714|GO:0016310|GO:0006464|GO:0004713|GO:0006468|GO:0007169|GO:0005019|GO:0048008|GO:0035791	catalytic activity|response to stimulus|signaling|signal transducer activity|cellular process|metabolic process|organic substance metabolic process|cellular response to stimulus|signaling receptor activity|receptor activity|transferase activity|cellular metabolic process|regulation of cellular process|signal transduction|transferase activity, transferring phosphorus-containing groups|protein meta…	-	-	-	-	2:157908466-157913262	4	2	6	1	0	0	0.10966555	0.055010885	0.182675108	0.02619445	0	0	0.115783848	0.008731483	3.729063457	0.004508503	0.010289547	UP
ENSSSCG00000009499	-	-	GO:0003824|GO:0008152|GO:0005488|GO:0097159|GO:0036094|GO:0016787|GO:0016817|GO:0001882|GO:0000166|GO:0016818|GO:0017076|GO:0032549|GO:0005524|GO:0016462|GO:0017111|GO:0016887	catalytic activity|metabolic process|binding|organic cyclic compound binding|small molecule binding|hydrolase activity|hydrolase activity, acting on acid anhydrides|nucleoside binding|nucleotide binding|hydrolase activity, acting on acid anhydrides, in phosphorus-containing anhydrides|purine nucleotide binding|ribonucleoside binding|ATP binding|pyrophosphatase activity|nucleoside-triphosphatase a…	-	-	-	-	11:71572954-71611317	4	1	7	1	0	0	0.181031417	0.045404863	0.351837882	0.043240729	0	0	0.192758054	0.014413576	3.741290891	0.007226801	0.015827008	UP
ENSSSCG00000003065	PLAUR	plasminogen activator, urokinase receptor [Source:HGNC Symbol;Acc:HGNC:9053]	GO:0005623|GO:0030054|GO:0050896|GO:0023052|GO:0004871|GO:0009987|GO:0008152|GO:0005488|GO:0016020|GO:0001071|GO:0005576|GO:0016043|GO:0005515|GO:0009058|GO:0009893|GO:0071704|GO:0043227|GO:0071944|GO:0051716|GO:0043229|GO:0023051|GO:0038023|GO:0004872|GO:0023057|GO:0044237|GO:0006807|GO:0019222|GO:0005886|GO:0031224|GO:0050794|GO:0030055|GO:0005622|GO:1903561|GO:0003700|GO:0051171|GO:0031226|GO:…	cell|cell junction|response to stimulus|signaling|signal transducer activity|cellular process|metabolic process|binding|membrane|nucleic acid binding transcription factor activity|extracellular region|cellular component organization|protein binding|biosynthetic process|positive regulation of metabolic process|organic substance metabolic process|membrane-bounded organelle|cell periphery|cellular r…	K03985	plasminogen activator, urokinase receptor[-]	ssc05205|ssc04610	Proteoglycans in cancer - Sus scrofa (pig)|Complement and coagulation cascades - Sus scrofa (pig)	6:46349481-46365407	2345	2826	2505	225	174	191	48.07127327	58.13248117	57.03290186	4.406179373	3.633822757	4.056395318	54.41221877	4.032132483	3.754315711	4.54E-211	7.84E-209	UP
ENSSSCG00000003476	SPATA21	spermatogenesis associated 21 [Source:HGNC Symbol;Acc:HGNC:28026]	GO:0005488|GO:0043169|GO:0046872|GO:0005509	binding|cation binding|metal ion binding|calcium ion binding	-	-	-	-	6:69801140-69832232	22	17	14	2	1	1	0.703911763	0.545826802	0.497500153	0.061147166	0.032594486	0.033150323	0.582412906	0.042297325	3.783403994	4.38E-11	2.56E-10	UP
ENSSSCG00000017411	KCNH4	potassium channel, voltage gated eag related subfamily H, member 4 [Source:HGNC Symbol;Acc:HGNC:6253]	GO:0005623|GO:0003824|GO:0050896|GO:0023052|GO:0004871|GO:0009987|GO:0008152|GO:0005488|GO:0016020|GO:0005215|GO:0005515|GO:0009058|GO:0071704|GO:0071944|GO:0051716|GO:0038023|GO:0004872|GO:0016740|GO:0044237|GO:0006807|GO:0005057|GO:0019222|GO:0005886|GO:0031224|GO:0050794|GO:0005622|GO:0022857|GO:0051171|GO:0071804|GO:0031226|GO:0055085|GO:0007165|GO:0016772|GO:0005887|GO:0023014|GO:0006725|GO:…	cell|catalytic activity|response to stimulus|signaling|signal transducer activity|cellular process|metabolic process|binding|membrane|transporter activity|protein binding|biosynthetic process|organic substance metabolic process|cell periphery|cellular response to stimulus|signaling receptor activity|receptor activity|transferase activity|cellular metabolic process|nitrogen compound metabolic proc…	-	-	-	-	12:20883455-20900739	21	24	23	0	4	1	0.329648612	0.378044507	0.400982655	0	0.063962693	0.016263364	0.369558591	0.026742019	3.78862281	4.30E-14	3.07E-13	UP
[truncated: 538 more rows]
